# Supplementary material for: TRPM4 Contributes to Subthreshold Membrane Potential Oscillations in Multiple Mouse Pacemaker Neurons
Source: eNeuro. 2021 Nov 12;8(6):ENEURO.0212-21.2021. doi: 10.1523/ENEURO.0212-21.2021 (PMC8607911; doi:10.1523/ENEURO.0212-21.2021)
Supplement: Extended Data 1 — Source data and analysis for data plotted in figures. Download Extended Data 1, XLS file. [file enu-eN-NWR-0212-21-s02.xls]

## Sheet: Fig.1
	Fig.1E: Power density-frequency plots for subthreshold oscillations at the indicated membrane potentials were obtained by FFT.								Fig.1F: integrated power of oscillations in LC neurons							Fig.1G: mean frequency of oscillations in LC neurons						Fig.1I: comparison of Frequency of firing (Hz) to oscillations at -40 mV in LC neurons						Fig.1J: comparison of half-width (ms) of action potentials to oscillations at -40 mV in LC neurons
		-50 mV		-45 mV		-40 mV			Recording file ID	-50 mV	-45 mV	-40 mV				Recording file ID	-50 mV	-45 mV	-40 mV			Recording file ID	Firing	Oscillation				Recording file ID	action potential	Oscillation
		Frequency (Hz)	Power density (mV2/Hz)	Frequency (Hz)	Power density (mV2/Hz)	Frequency (Hz)	Power density (mV2/Hz)		20911003.abf	0.43	11.07	50.17				20911003.abf	2.4872	4.0353	5.0186			20o09000.abf	11.66	2.9				20o09000.abf	4.155	22.36
		1	0.186543	1	17.2045	1	0.128022		20911006.abf	0.2	1.17	47.1				20911006.abf	2.1539	3.2273	4.4877			20o02014.abf	6.89	2.66				20o02014.abf	5.579	28.91
		1.03333	0.0537625	1.03333	8.94748	1.03333	0.475848		20910007.abf	0.25	36.24	56.2				20910007.abf	2.3731	3.2958	5.3495			20o01007.abf	12.02	2.14				20o01007.abf	3.678	38.76
		1.06667	0.0554935	1.06667	10.5551	1.06667	0.479392		20910011.abf	0.7	14.96	56.23				20910011.abf	1.7791	3.5377	4.5557			20925013.abf	11.79	3.71				20925013.abf	5.944	26.37
		1.1	0.0264674	1.1	40.7929	1.1	0.204546		20909007.abf	0.13	0.29	18.09				20909007.abf	2.3848	2.2598	3.1558			20828003.abf	10.46	2.52				20828003.abf	7.17	41.66
		1.13333	0.115026	1.13333	36.9511	1.13333	0.168516		20828003.abf	0.14	1.81	46.56				20828003.abf	2.2619	3.2353	3.961			20828007.abf	11.64	1.79				20828007.abf	9.38	88.92
		1.16667	0.577702	1.16667	4.03995	1.16667	0.344925		20o01007.abf	0.2	2.91	29.6				20o01007.abf	2.3567	3.0566	3.8256
		1.2	0.626715	1.2	4.62768	1.2	0.317709		20o02014.abf	0.76	16.58	42.65				20o02014.abf	2.4304	3.6351	4.5335			From 6 mice						From 6 mice
		1.23333	0.17779	1.23333	64.8277	1.23333	0.123696		20o07006.abf	0.06	0.18	21.37				20o07006.abf	2.8157	2.1013	3.5169
		1.26667	0.0257518	1.26667	7.75047	1.26667	0.543093		20o07008.abf	0.12	4.92	62.87				20o07008.abf	2.3943	3.708	5.0744
		1.3	0.0247344	1.3	20.6869	1.3	0.180498		20o07010.abf	0.12	0.92	31.83				20o07010.abf	2.5843	3.166	3.669
		1.33333	0.022074	1.33333	28.6241	1.33333	0.600553		20o08004.abf	0.13	0.36	35.17				20o08004.abf	2.4692	2.235	4.37
		1.36667	0.0998064	1.36667	14.1908	1.36667	0.103342		20o09000.abf	0.27	5.09	42.37				20o09000.abf	2.3104	3.3354	4.6801
		1.4	0.0203671	1.4	0.435454	1.4	0.520467		20925013.abf	1.8	29.44	63.46				20925013.abf	3.4944	3.4813	4.7679
		1.43333	0.938855	1.43333	31.3859	1.43333	0.398253		20925015.abf	0.05	0.1	4.41				20925015.abf	2.9771	2.804	3.0141
		1.46667	0.0311963	1.46667	4.91997	1.46667	0.313893		20925017.abf	0.3	1.18	38.05				20925017.abf	1.9444	2.91	4.5807
		1.5	0.205249	1.5	5.1596	1.5	0.731427		20827008.abf	0.66	1.06	31.09				20827008.abf	1.7243	1.7507	3.9446
		1.53333	0.460576	1.53333	4.01211	1.53333	1.05098		20o20007.abf	0.36	42.62	56.17				20o20007.abf	1.8132	3.7611	4.4562
		1.56667	0.387229	1.56667	4.83974	1.56667	0.0586832		20o19012.abf	0.12	0.28	43.31				20o19012.abf	2.3893	2.1658	4.8075
		1.6	0.0967526	1.6	2.4872	1.6	0.169719
		1.63333	0.109715	1.63333	19.1124	1.63333	0.185404		From 19 mice							From 19 mice
		1.66667	0.0868562	1.66667	11.8008	1.66667	0.390947
		1.7	0.0182798	1.7	5.98649	1.7	0.00170576
		1.73333	0.119514	1.73333	11.9266	1.73333	0.0150265
		1.76667	0.0649282	1.76667	1.51149	1.76667	0.321127
		1.8	0.0642119	1.8	1.32294	1.8	0.135965
		1.86667	0.0656839	1.86667	1.04208	1.86667	0.204914															Suggested Figure Legend:						Suggested Figure Legend:
		1.9	0.0114914	1.9	6.03983	1.9	2.0031
		1.93333	0.115193	1.93333	4.85098	1.93333	0.559649															The paired mean difference between Firing and Oscillation is shown in the above Gardner-Altman estimation plot. Both groups are plotted on the left axes as a slopegraph: each paired set of observations is connected by a line. The paired mean difference is plotted on a floating axes on the right as a bootstrap sampling distribution. The mean difference is depicted as a dot; the 95% confidence inte…						The paired mean difference between action potential and Oscillation is shown in the above Gardner-Altman estimation plot. Both groups are plotted on the left axes as a slopegraph: each paired set of observations is connected by a line. The paired mean difference is plotted on a floating axes on the right as a bootstrap sampling distribution. The mean difference is depicted as a dot; the 95% confi…
		1.96667	0.234225	1.96667	0.958299	1.96667	0.308453
		2	0.0480331	2	3.10268	2	0.110026
		2.03333	0.13202	2.03333	9.50689	2.03333	0.365322
		2.06667	0.00447611	2.06667	0.980631	2.06667	0.124467
		2.1	0.0210106	2.1	4.97501	2.1	0.258538
		2.13333	0.164751	2.13333	6.87411	2.13333	0.196651
		2.16667	0.0793598	2.16667	5.42139	2.16667	1.14742
		2.2	0.0437175	2.2	4.29338	2.2	0.955862
		2.23333	0.107378	2.23333	1.6548	2.23333	0.198893
		2.26667	0.0276386	2.26667	23.6935	2.26667	0.261851
		2.3	0.0185424	2.3	11.8656	2.3	1.11764
		2.33333	0.0288511	2.33333	11.9377	2.33333	0.803236
		2.36667	0.0644129	2.36667	9.81449	2.36667	0.600739															Results:						Results:
		2.4	0.0411542	2.4	1.95113	2.4	0.1837															The paired mean difference between Firing and Oscillation is -8.12 [95.0%CI -9.25, -6.1].						The paired mean difference between action potential and Oscillation is 35.2 [95.0%CI 23.8, 62.7].
		2.43333	0.000663506	2.43333	3.57965	2.43333	1.02492		Suggested Figure Legend:													The P value of the two-sided permutation t-test is 0.03.
		2.46667	0.0259146	2.46667	7.80339	2.46667	0.124856		The mean difference for 2 comparisons against the shared control -50 mV are shown in the above Cumming estimation plot. The raw data is plotted on the upper axes. On the lower axes, mean differences are plotted as bootstrap sampling distributions. Each mean difference is depicted as a dot. Each 95% confidence interval is indicated by the ends of the vertical error bars.
		2.5	0.0383872	2.5	0.4248	2.5	0.874412															The effect sizes and CIs are reported above as: effect size [CI width lower bound; upper bound]						The P value of the two-sided permutation t-test is 0.0.
		2.53333	0.0804446	2.53333	20.0937	2.53333	0.0474385									Suggested Figure Legend:
		2.56667	0.186871	2.56667	6.18769	2.56667	0.865158									The mean difference for 2 comparisons against the shared control -50 mV are shown in the above Cumming estimation plot. The raw data is plotted on the upper axes. On the lower axes, mean differences are plotted as bootstrap sampling distributions. Each mean difference is depicted as a dot. Each 95% confidence interval is indicated by the ends of the vertical error bars.												The effect sizes and CIs are reported above as: effect size [CI width lower bound; upper bound]
		2.6	0.0125485	2.6	5.34622	2.6	0.334806
		2.63333	0.0545564	2.63333	14.767	2.63333	0.416065
		2.66667	0.0273316	2.66667	4.51165	2.66667	0.472867
		2.7	0.0039197	2.7	6.89466	2.7	0.231969
		2.73333	0.000923891	2.73333	27.4536	2.73333	0.02944
		2.76667	0.180406	2.76667	20.2548	2.76667	0.889215		Results:
		2.8	0.00668847	2.8	1.84045	2.8	1.09752		The unpaired mean difference between -50 mV and -45 mV is 8.65 [95.0%CI 4.15, 16.3]. The P value of the two-sided permutation t-test is 0.0. The unpaired mean difference between -50 mV and -40 mV is 40.5 [95.0%CI 32.9, 46.7]. The P value of the two-sided permutation t-test is 0.0.
		2.83333	0.0525705	2.83333	3.89109	2.83333	0.30974									Results:
		2.86667	0.0466868	2.86667	2.80113	2.86667	0.00947751									The unpaired mean difference between -50 mV and -45 mV is 0.661 [95.0%CI 0.293, 0.968]. The P value of the two-sided permutation t-test is 0.0008.
		2.9	0.269027	2.9	14.3666	2.9	0.334483
		2.93333	0.0419938	2.93333	5.52023	2.93333	0.857007
		2.96667	0.0271006	2.96667	1.15317	2.96667	0.673124
		3	0.0246946	3	13.426	3	0.980429									The unpaired mean difference between -50 mV and -40 mV is 1.93 [95.0%CI 1.57, 2.25]. The P value of the two-sided permutation t-test is 0.0.
		3.03333	0.0252406	3.03333	1.19223	3.03333	1.05136
		3.06667	0.00916396	3.06667	13.3935	3.06667	2.81874
		3.1	0.00918478	3.1	0.735953	3.1	2.32851		The effect sizes and CIs are reported above as: effect size [CI width lower bound; upper bound]
		3.13333	0.0159737	3.13333	2.85352	3.13333	0.583266									The effect sizes and CIs are reported above as: effect size [CI width lower bound; upper bound]
		3.16667	0.00978642	3.16667	4.38148	3.16667	0.0336133
		3.2	0.00877995	3.2	2.55978	3.2	2.01652
		3.23333	0.0721587	3.23333	3.55735	3.23333	0.902955
		3.26667	0.0831322	3.26667	2.86052	3.26667	0.874179
		3.3	0.00815286	3.3	1.05748	3.3	1.57852
		3.33333	0.0819274	3.33333	3.20397	3.33333	2.20171
		3.36667	0.000913315	3.36667	9.36338	3.36667	0.513139
		3.4	0.00518638	3.4	2.02368	3.4	1.26501
		3.43333	0.0073788	3.43333	0.918724	3.43333	0.919438
		3.46667	0.00910711	3.46667	6.78725	3.46667	16.1714
		3.5	0.00656532	3.5	12.034	3.5	2.54311
		3.53333	0.0244676	3.53333	1.17767	3.53333	8.63744
		3.56667	0.0941982	3.56667	5.94861	3.56667	1.6705
		3.6	0.000443503	3.6	0.636832	3.6	4.05386
		3.63333	0.0119686	3.63333	2.66324	3.63333	4.82809
		3.66667	0.0258717	3.66667	0.232227	3.66667	6.39204
		3.7	0.00445925	3.7	2.91037	3.7	7.2888
		3.73333	0.0629494	3.73333	1.50899	3.73333	14.3195
		3.76667	0.0440982	3.76667	2.16407	3.76667	2.57637
		3.8	0.0482253	3.8	0.509886	3.8	20.561
		3.83333	0.0120655	3.83333	5.65462	3.83333	14.1282
		3.86667	0.0239259	3.86667	1.07166	3.86667	0.7428
		3.9	0.0407323	3.9	4.44075	3.9	21.7896
		3.93333	0.00682951	3.93333	8.1321	3.93333	38.3448
		3.96667	0.00227366	3.96667	2.37306	3.96667	10.8836
		4	0.0147204	4	7.74685	4	28.2128
		4.03333	0.00736847	4.03333	11.6467	4.03333	8.85108
		4.06667	9.22618e-05	4.06667	0.749929	4.06667	16.4957
		4.1	0.0124554	4.1	4.38285	4.1	82.4587
		4.13333	0.00859948	4.13333	0.136742	4.13333	50.0854
		4.16667	0.00958757	4.16667	21.8161	4.16667	52.2445
		4.2	0.00376423	4.2	3.04159	4.2	97.1841
		4.23333	0.0384254	4.23333	1.34607	4.23333	50.8377
		4.26667	0.0128695	4.26667	2.11939	4.26667	141.603
		4.3	0.01307	4.3	0.339703	4.3	5.84731
		4.33333	0.0043034	4.33333	4.66314	4.33333	54.1757
		4.36667	0.0148305	4.36667	2.74192	4.36667	74.8709
		4.4	0.011099	4.4	8.65151	4.4	88.8019
		4.43333	0.026885	4.43333	1.31012	4.43333	37.8506
		4.46667	0.0388981	4.46667	0.227347	4.46667	3.25514
		4.5	0.00969853	4.5	6.85476	4.5	7.13852
		4.53333	0.0192584	4.53333	0.0699744	4.53333	58.4614
		4.56667	0.0112555	4.56667	10.9778	4.56667	3.72249
		4.6	0.0176753	4.6	1.1259	4.6	14.4112
		4.63333	0.00705917	4.63333	1.19432	4.63333	10.587
		4.66667	0.024634	4.66667	1.77181	4.66667	19.7474
		4.7	0.0195897	4.7	4.37392	4.7	0.913285
		4.73333	0.00482207	4.73333	2.43694	4.73333	1.13248
		4.76667	0.000919413	4.76667	1.85854	4.76667	4.57437
		4.8	0.0269849	4.8	0.617355	4.8	5.72111
		4.83333	0.00488625	4.83333	0.58579	4.83333	8.77332
		4.86667	0.0180485	4.86667	0.44636	4.86667	27.4133
		4.9	0.0222211	4.9	1.07773	4.9	12.9167
		4.93333	0.0219174	4.93333	1.11284	4.93333	2.26636
		4.96667	0.0236535	4.96667	0.851981	4.96667	5.33201
		5	0.00119867	5	2.77021	5	1.43381
		5.03333	0.00137608	5.03333	0.335606	5.03333	5.25973
		5.06667	0.0201949	5.06667	7.98081	5.06667	0.273029
		5.1	0.0047251	5.1	1.3202	5.1	2.6429
		5.13333	0.00449088	5.13333	3.1697	5.13333	2.33753
		5.16667	0.0340913	5.16667	4.29012	5.16667	1.19588
		5.2	0.0109282	5.2	0.360464	5.2	1.79337
		5.23333	0.00673333	5.23333	1.66082	5.23333	0.182054
		5.26667	0.0139178	5.26667	2.39236	5.26667	4.03363
		5.3	0.00199041	5.3	0.213314	5.3	1.26958
		5.33333	0.00982319	5.33333	0.194838	5.33333	0.183746
		5.36667	0.00432682	5.36667	2.01229	5.36667	0.0471435
		5.4	0.0194915	5.4	2.92259	5.4	2.18083
		5.43333	0.00935515	5.43333	0.628357	5.43333	1.9505
		5.46667	0.0034919	5.46667	0.609167	5.46667	0.849142
		5.5	0.0143457	5.5	5.486	5.5	0.328718
		5.53333	0.00632953	5.53333	3.92422	5.53333	0.281459
		5.56667	0.00579142	5.56667	0.102192	5.56667	4.69967
		5.6	0.00668374	5.6	1.90976	5.6	0.495168
		5.63333	0.0145913	5.63333	16.3455	5.63333	4.98129
		5.66667	0.000201695	5.66667	3.25887	5.66667	0.108624
		5.7	0.00589162	5.7	0.187175	5.7	0.55897
		5.73333	0.0177403	5.73333	1.40024	5.73333	0.795693
		5.76667	0.0166351	5.76667	9.07232	5.76667	2.07336
		5.8	0.0139731	5.8	2.01675	5.8	2.84375
		5.83333	0.00102824	5.83333	1.8807	5.83333	0.0720363
		5.86667	0.00186103	5.86667	0.287183	5.86667	0.143922
		5.9	0.00802482	5.9	2.16755	5.9	0.835653
		5.93333	0.0150977	5.93333	2.83711	5.93333	0.898364
		5.96667	0.00336391	5.96667	1.44778	5.96667	2.02514
		6	0.00262998	6	1.15486	6	1.69975
		6.03333	0.00898733	6.03333	0.638338	6.03333	1.04392
		6.06667	0.000842227	6.06667	0.951462	6.06667	0.552717
		6.1	0.000565313	6.1	1.63458	6.1	0.988399
		6.13333	0.00529803	6.13333	0.232332	6.13333	7.23942
		6.16667	0.0020954	6.16667	0.301368	6.16667	0.0808188
		6.2	0.00292356	6.2	4.86981	6.2	2.62634
		6.23333	0.00484068	6.23333	1.10672	6.23333	1.72707
		6.26667	0.00306912	6.26667	1.41155	6.26667	0.90085
		6.3	0.0161487	6.3	0.395331	6.3	2.58628
		6.33333	0.00287487	6.33333	2.4182	6.33333	0.668884
		6.36667	0.029779	6.36667	1.72999	6.36667	1.66823
		6.4	0.00469172	6.4	4.06196	6.4	2.18865
		6.43333	0.000132534	6.43333	0.990864	6.43333	0.331716
		6.46667	0.00135671	6.46667	0.325257	6.46667	0.193367
		6.5	0.0137601	6.5	0.501344	6.5	0.35741
		6.53333	0.00112153	6.53333	4.82032	6.53333	1.95727
		6.56667	0.00337511	6.56667	0.935326	6.56667	0.373814
		6.6	0.0097492	6.6	0.624325	6.6	1.92417
		6.63333	0.0201615	6.63333	0.261279	6.63333	0.265091
		6.66667	0.000247291	6.66667	0.0452003	6.66667	1.58527
		6.7	0.0100072	6.7	0.384761	6.7	0.498937
		6.73333	0.00344745	6.73333	4.83227	6.73333	0.256906
		6.76667	0.00574221	6.76667	5.96493	6.76667	1.75694
		6.8	0.0137868	6.8	0.691778	6.8	0.329428
		6.83333	0.00647179	6.83333	0.0589015	6.83333	1.0488
		6.86667	1.32139e-05	6.86667	1.92753	6.86667	1.21556
		6.9	0.00280408	6.9	0.575236	6.9	3.05272
		6.93333	1.65434e-06	6.93333	2.62708	6.93333	1.14836
		6.96667	0.000595459	6.96667	1.87556	6.96667	0.245107
		7	0.000335426	7	0.765719	7	0.459525
		7.03333	0.0147166	7.03333	2.97596	7.03333	0.57804
		7.06667	0.00363774	7.06667	1.13637	7.06667	1.60769
		7.1	0.00223969	7.1	4.85995	7.1	0.165728
		7.13333	0.0312446	7.13333	2.95151	7.13333	2.93658
		7.16667	0.00709117	7.16667	0.223826	7.16667	0.181965
		7.2	0.0130749	7.2	1.80069	7.2	2.38978
		7.23333	0.00179759	7.23333	1.67873	7.23333	3.81828
		7.26667	0.00614667	7.26667	2.48463	7.26667	4.19392
		7.3	0.000246819	7.3	3.1133	7.3	8.39248
		7.33333	0.023243	7.33333	3.79393	7.33333	1.07455
		7.36667	0.00142058	7.36667	0.883694	7.36667	0.806617
		7.4	0.0050765	7.4	1.76567	7.4	2.2405
		7.43333	0.00990407	7.43333	3.02929	7.43333	7.89905
		7.46667	0.00406716	7.46667	0.41096	7.46667	10.0882
		7.5	0.00152381	7.5	0.861659	7.5	1.22442
		7.53333	0.00362339	7.53333	1.02821	7.53333	2.77634
		7.56667	0.00113841	7.56667	0.588166	7.56667	1.95366
		7.6	0.00272625	7.6	0.0956523	7.6	2.76084
		7.63333	0.0033834	7.63333	1.49467	7.63333	8.67973
		7.66667	0.00186034	7.66667	0.421991	7.66667	0.259693
		7.7	0.00112213	7.7	0.66527	7.7	0.811897
		7.73333	0.00720541	7.73333	0.278156	7.73333	0.651159
		7.76667	0.00610207	7.76667	0.741598	7.76667	1.74483
		7.8	0.00431954	7.8	0.390995	7.8	1.88346
		7.83333	0.00403715	7.83333	0.0652437	7.83333	4.52379
		7.86667	0.000755629	7.86667	2.52835	7.86667	1.89199
		7.9	0.00137102	7.9	0.559123	7.9	5.18289
		7.93333	0.00204859	7.93333	2.01118	7.93333	5.42041
		7.96667	0.00334653	7.96667	0.51706	7.96667	10.7977
		8	0.0104819	8	1.13516	8	2.97155
		8.03333	0.00196429	8.03333	0.526162	8.03333	15.2847
		8.06667	0.00367334	8.06667	1.02183	8.06667	3.56725
		8.1	0.00326886	8.1	0.22109	8.1	1.91981
		8.13333	0.00070531	8.13333	4.54456	8.13333	2.84434
		8.16667	0.000467172	8.16667	3.6678	8.16667	16.7312
		8.2	0.00325335	8.2	0.884107	8.2	4.4697
		8.23333	0.00167605	8.23333	1.71321	8.23333	7.6551
		8.26667	0.00211929	8.26667	0.89697	8.26667	5.77305
		8.3	0.00814217	8.3	1.97627	8.3	0.444184
		8.33333	0.000543686	8.33333	1.2385	8.33333	8.77806
		8.36667	0.00269339	8.36667	2.76625	8.36667	6.42155
		8.4	0.000300246	8.4	1.94025	8.4	15.923
		8.43333	0.000756417	8.43333	0.465723	8.43333	5.80778
		8.46667	0.000132935	8.46667	0.372683	8.46667	2.77039
		8.5	0.00141915	8.5	0.249382	8.5	20.2249
		8.53333	0.00429069	8.53333	2.98431	8.53333	3.10761
		8.56667	0.00216695	8.56667	0.326908	8.56667	26.757
		8.6	0.00213727	8.6	0.801949	8.6	7.5204
		8.63333	0.00735449	8.63333	0.345776	8.63333	1.8115
		8.66667	0.00273675	8.66667	0.0806426	8.66667	12.885
		8.7	0.00798207	8.7	0.644078	8.7	3.51617
		8.73333	0.00326763	8.73333	0.935281	8.73333	6.39713
		8.76667	0.00012787	8.76667	2.55702	8.76667	27.9232
		8.8	0.00127307	8.8	0.916092	8.8	22.0688
		8.83333	0.00413364	8.83333	0.277073	8.83333	0.746584
		8.86667	0.00149947	8.86667	1.34389	8.86667	3.3528
		8.9	0.00113008	8.9	0.968222	8.9	7.13493
		8.93333	0.000646515	8.93333	0.260866	8.93333	10.4882
		8.96667	0.000432608	8.96667	0.610029	8.96667	1.59059
		9	0.000188518	9	0.768957	9	6.50306
		9.03333	0.00692109	9.03333	0.00224075	9.03333	3.53647
		9.06667	0.00568428	9.06667	0.84387	9.06667	8.94446
		9.1	0.00134546	9.1	1.37414	9.1	1.56099
		9.13333	0.00107246	9.13333	0.781145	9.13333	4.05553
		9.16667	0.00406748	9.16667	1.63113	9.16667	1.84578
		9.2	0.00407406	9.2	0.278047	9.2	2.63028
		9.23333	0.00771357	9.23333	0.366723	9.23333	7.04829
		9.26667	0.00216578	9.26667	0.0125221	9.26667	17.098
		9.3	0.00886125	9.3	4.30223	9.3	7.89518
		9.33333	0.0015046	9.33333	0.20185	9.33333	2.86783
		9.36667	0.00109136	9.36667	0.160274	9.36667	11.1603
		9.4	2.02331e-06	9.4	1.50267	9.4	0.342178
		9.43333	0.00439202	9.43333	0.0247598	9.43333	1.7682
		9.46667	0.00479508	9.46667	0.703658	9.46667	0.180844
		9.5	0.00364259	9.5	1.60507	9.5	2.82345
		9.53333	0.00378667	9.53333	1.34211	9.53333	2.81675
		9.56667	0.000486401	9.56667	3.6101	9.56667	0.0988471
		9.6	0.000263889	9.6	0.732378	9.6	1.44841
		9.63333	0.00042394	9.63333	1.9846	9.63333	0.00888167
		9.66667	0.00330034	9.66667	0.431263	9.66667	3.24846
		9.7	0.000470898	9.7	0.0478102	9.7	1.49945
		9.73333	0.000570238	9.73333	0.300621	9.73333	0.133211
		9.76667	0.00492003	9.76667	0.0065004	9.76667	2.76942
		9.8	0.0091506	9.8	2.18572	9.8	0.803138
		9.83333	0.00448142	9.83333	0.456489	9.83333	1.05029
		9.86667	0.00301011	9.86667	0.928847	9.86667	1.8874
		9.9	0.00130018	9.9	1.67619	9.9	1.25566
		9.93333	0.0010458	9.93333	1.2959	9.93333	2.37032
		9.96667	0.00168858	9.96667	1.55378	9.96667	3.99859
		10	0.00140262	10	1.10655	10	0.343708

## Sheet: Fig.2
	Fig.2C,D: the effects of 9-phenanthrol on the integrated power and frequency of oscillations at -40 mV in LC neurons															Fig.2F,G: the effects of CBA on the integrated power and frequency of oscillations at -40 mV in LC neurons
		Control			9-phenanthrol												Control			CBA
	Recording file ID	Fre (Hz)	Power (mV2)		Fre (Hz)	Power (mV2)										Recording file ID	Fre (Hz)	Power (mV2)		Fre (Hz)	Power (mV2)
	20710000.abf*	3.793	19.36		2.6451	4.62										20729000.abf	5.3186	98.47		2.0777	2.61
	20o01007.abf	3.8256	29.6		3.2191	0.84										20729001.abf	3.2324	24.35		2.9604	2.37
	20o02014.abf	4.5335	42.65		3.7949	29.36										20730006.abf	4.4293	42.53		1.9636	1.07
	20o07006.abf	3.5169	21.37		2.5906	0.21										20730008.abf	4.1293	30.68		2.9279	7.77
	20o07008.abf	5.0744	62.87		3.1056	28.62										20731002.abf	5.5596	60.17		4.2206	40.72
	20o08004.abf	4.37	35.17		3.4004	15.67										20731004.abf	5.0982	42.33		3.0699	0.31
	20o09000.abf	4.6801	42.37		2.932	28.6										20821008.abf	3.7616	18.09		3.3601	3.86
																20821011.abf	4.929	102.04		2.1052	1.19
	From 6 mice															20825007.abf	3.8685	18.59		3.7177	5.08
	Frequency						Power									20828003.abf	3.961	46.56		2.7901	0.25
																20828007.abf	3.6884	17.68		3.0573	0.53
																From 7 mice
																Frequency						Power
	Suggested Figure Legend:						Suggested Figure Legend:
	The paired mean difference between Con and 9-pt is shown in the above Gardner-Altman estimation plot. Both groups are plotted on the left axes as a slopegraph: each paired set of observations is connected by a line. The paired mean difference is plotted on a floating axes on the right as a bootstrap sampling distribution. The mean difference is depicted as a dot; the 95% confidence interval is in…
							The paired mean difference between Con and 9-pt is shown in the above Gardner-Altman estimation plot. Both groups are plotted on the left axes as a slopegraph: each paired set of observations is connected by a line. The paired mean difference is plotted on a floating axes on the right as a bootstrap sampling distribution. The mean difference is depicted as a dot; the 95% confidence interval is in…
																Suggested Figure Legend:						Suggested Figure Legend:
																The paired mean difference between Con and CBA is shown in the above Gardner-Altman estimation plot. Both groups are plotted on the left axes as a slopegraph: each paired set of observations is connected by a line. The paired mean difference is plotted on a floating axes on the right as a bootstrap sampling distribution. The mean difference is depicted as a dot; the 95% confidence interval is ind…						The paired mean difference between Con and CBA is shown in the above Gardner-Altman estimation plot. Both groups are plotted on the left axes as a slopegraph: each paired set of observations is connected by a line. The paired mean difference is plotted on a floating axes on the right as a bootstrap sampling distribution. The mean difference is depicted as a dot; the 95% confidence interval is ind…
	Results:						Results:
	The paired mean difference between Con and 9-pt is -1.16 [95.0%CI -1.58, -0.863].						The paired mean difference between Con and 9-pt is -20.8 [95.0%CI -27.7, -16.1].
																Results:						Results:
	The P value of the two-sided permutation t-test is 0.0.						The P value of the two-sided permutation t-test is 0.0.									The paired mean difference between Con and CBA is -1.43 [95.0%CI -2.05, -0.847].						The paired mean difference between Con and CBA is -39.6 [95.0%CI -62.0, -25.1].
	The effect sizes and CIs are reported above as: effect size [CI width lower bound; upper bound]						The effect sizes and CIs are reported above as: effect size [CI width lower bound; upper bound]
																The P value of the two-sided permutation t-test is 0.0.						The P value of the two-sided permutation t-test is 0.0.
																The effect sizes and CIs are reported above as: effect size [CI width lower bound; upper bound]						The effect sizes and CIs are reported above as: effect size [CI width lower bound; upper bound]

## Sheet: Fig.3
	Fig.3B: i-v plots of 9-pt-sensitive current and Cd2+-sensitive current evoked by oscillation-waveform in LC neurons holded at -40 mV.						Fig.3C: the relative contributions of 9-pt-sensitive and Cd2+-sensitive currents during the oscillation waveform command								Fig.3D: 9-pt-sensitive current was eliminated when calcium currents were blocked with Cd2+.								Fig.3E: i-v plots of nifedipine-sensitive current and 9-pt-sensitive current in the presence of nifedipine evoked by oscillation-waveform in LC neurons holded at -40 mV.							Fig.3F: the relative contributions of nifedipine-sensitive and 9-pt-sensitive currents (after nifedipine) during the oscillation waveform command.									Fig.3G,3H: summary of the total charge attributed to calcium current, L-type calcium channel curent and TRPM4 current
		9-pt-sensitive	Cd2+-sensitive																						nifedipine-sensitive	9-pt-sensitive in nifedipine
	Voltage (mV)	Current (pA)	Current (pA)					Recording file ID	Control	9-pt-sensitive	Cd2+-sensitive					Recording file ID	Control	Cd2+-sensitive	9-pt-sensitive in Cd2+					Voltage (mV)	Current (pA)	Current (pA)						Recording file ID	Control	nifedipine-sensitive	9-pt-sensitive in nifedipine					Nifedipine	Cd2+		9-pt alone	9-pt in Cd2+	9-pt in nifedipine
	-39.474	-6.27552	-24.575					21119000.abf	-25.077	-3.05846	-23.0493					21203000.abf	-33.2335	-28.6631	-2.22656					-39.5006	-8.30078	-3.04621						21120000.abf	-19.7723	-9.10546	0.131577					46.0515	86.2475		12.1963	6.69974	-0.665463
	-39.474	-6.25888	-24.5472					21119002.abf **	-22.6418	-5.14313	-19.2068					21203002.abf	-26.3522	-23.2129	0.301051					-39.4873	-8.43395	-3.14054						21120002.abf**	-28.4116	-7.1209	-2.75687					25.0634	88.0872		22.7151	-1.14241	9.70333
	-39.474	-6.07577	-24.3475					21119006.abf **	-29.1851	-6.32669	-25.7815					21203004.abf	-28.6514	-25.7174	-1.15943					-39.4873	-8.52273	-3.10724						21202000.abf	-25.42	-7.9753	-1.15693					31.3741	89.7596		21.6778	4.04668	4.55126
	-39.474	-6.03693	-24.2809					21119008.abf **	-31.4316	-13.1578	-28.3885					21203006.abf	-31.0285	-27.2078	-1.90455					-39.474	-8.65589	-3.04621						21202002.abf	-25.9118	-3.25202	-1.56791					12.5503	87.6865		41.8617	6.13808	6.05094
	-39.4607	-6.08687	-24.3197					21204000.abf	-32.3883	-3.66781	-22.405					21204004.abf	-22.1047	-17.7357	0.662098					-39.474	-8.76687	-3.12389						21202004.abf	-22.8214	-1.88379	-2.42317					8.25449	80.2351		11.3245	-2.99528	10.618
	-39.4607	-6.15345	-24.4529																					-39.474	-8.92778	-3.01847						21202006.abf	-18.4167	-0.58177	-1.14356					3.15892					6.20934
	-39.4475	-6.20894	-24.6027																					-39.474	-9.20521	-2.97408
	-39.4475	-6.40314	-24.869					From 3 mice								From 2 mice								-39.4607	-9.29399	-3.12389						From 3 mice
	-39.4342	-6.55296	-25.0133																					-39.4607	-9.32728	-3.24596
	-39.4342	-6.73606	-25.1409																					-39.4475	-9.14418	-3.57888
	-39.4209	-6.78045	-25.2575																					-39.4475	-9.02211	-3.78973
	-39.4209	-6.88588	-25.1631																					-39.4342	-8.92778	-3.95064
	-39.4076	-6.84703	-25.1187																					-39.4342	-8.86119	-4.03387
	-39.4076	-6.75826	-25.0633																					-39.4209	-8.93333	-4.00613
	-39.3943	-6.68612	-25.1243																					-39.4209	-9.02765	-3.73979
	-39.3943	-6.35875	-25.0965																					-39.4076	-9.24405	-3.34584
	-39.3943	-6.16455	-24.9911																					-39.4076	-9.31618	-3.11834
	-39.3943	-5.93151	-24.9245																					-39.3943	-9.43825	-2.80207
	-39.3943	-5.83163	-24.9578																					-39.3943	-9.47155	-2.67445
	-39.3811	-5.79279	-24.9079																					-39.3943	-9.48819	-2.69664
	-39.3811	-5.82054	-24.919																					-39.3943	-9.37167	-2.83536
	-39.3811	-6.02029	-25.0078																					-39.3943	-9.13863	-3.07395
	-39.3678	-6.1701	-25.2186																					-39.3811	-8.86119	-3.11834
	-39.3678	-6.25333	-25.4017																					-39.3811	-8.46724	-3.31254
	-39.3545	-6.31436	-25.5071																					-39.3811	-8.14542	-3.49565
	-39.3545	-6.27552	-25.5293																					-39.3678	-7.91237	-3.67321														Suggested Figure Legend:
	-39.3412	-6.27552	-25.435																					-39.3678	-7.8125	-3.78418
	-39.3279	-6.15345	-25.3018																					-39.3545	-7.78476	-3.92844														The mean difference between Nifedipine and Cd2+ is shown in the above Gardner-Altman estimation plot. Both groups are plotted on the left axes; the mean difference is plotted on a floating axes on the right as a bootstrap sampling distribution. The mean difference is depicted as a dot; the 95% confidence interval is indicated by the ends of the vertical error bar.
	-39.3412	-6.159	-25.1298																					-39.3545	-7.75701	-3.95619
	-39.3279	-6.25333	-25.03																					-39.3412	-7.92347	-3.80637
	-39.3279	-6.26998	-24.8968																					-39.3279	-8.04554	-3.45681
	-39.3147	-6.45308	-25.0355																					-39.3412	-8.212	-3.11279
	-39.3147	-6.47528	-24.9856																					-39.3279	-8.40066	-2.8742
	-39.3147	-6.45863	-25.0854																					-39.3279	-8.60041	-2.66335
	-39.3147	-6.29772	-25.2519																					-39.3147	-8.71138	-2.64671														Results:
	-39.3014	-6.12571	-25.4017																					-39.3147	-8.53937	-2.73548						Suggested Figure Legend:								The unpaired mean difference between Nifedipine and Cd2+ is 65.3 [95.0%CI 51.0, 75.5].
	-39.3014	-6.10351	-25.435																					-39.3147	-8.45614	-2.75213
	-39.3014	-6.24223	-25.607					Suggested Figure Legend:								Suggested Figure Legend:								-39.3147	-8.45614	-2.84091						The mean difference for 2 comparisons against the shared control Con are shown in the above Cumming estimation plot. The raw data is plotted on the upper axes. On the lower axes, mean differences are plotted as bootstrap sampling distributions. Each mean difference is depicted as a dot. Each 95% confidence interval is indicated by the ends of the vertical error bars.															Suggested Figure Legend:
	-39.2881	-6.30326	-25.7013																					-39.3014	-8.48389	-2.84091														The P value of the two-sided permutation t-test is 0.0002.
	-39.2881	-6.33656	-25.7735					The mean difference for 2 comparisons against the shared control Control are shown in the above Cumming estimation plot. The raw data is plotted on the upper axes. On the lower axes, mean differences are plotted as bootstrap sampling distributions. Each mean difference is depicted as a dot. Each 95% confidence interval is indicated by the ends of the vertical error bars.								The mean difference for 2 comparisons against the shared control Control are shown in the above Cumming estimation plot. The raw data is plotted on the upper axes. On the lower axes, mean differences are plotted as bootstrap sampling distributions. Each mean difference is depicted as a dot. Each 95% confidence interval is indicated by the ends of the vertical error bars.								-39.3014	-8.66699	-2.85755																					The mean difference for 2 comparisons against the shared control 9-pt alone are shown in the above Cumming estimation plot. The raw data is plotted on the upper axes. On the lower axes, mean differences are plotted as bootstrap sampling distributions. Each mean difference is depicted as a dot. Each 95% confidence interval is indicated by the ends of the vertical error bars.
	-39.2881	-6.24778	-25.7679																					-39.3014	-8.87784	-2.86865														The effect sizes and CIs are reported above as: effect size [CI width lower bound; upper bound]
	-39.2748	-6.23668	-25.7568																					-39.2881	-9.01101	-2.87975
	-39.2748	-6.10907	-25.6459																					-39.2881	-9.09424	-2.86865
	-39.2616	-6.00364	-25.4905																					-39.2881	-9.01101	-2.85755
	-39.2748	-5.85938	-25.3129																					-39.2748	-8.83345	-2.97408
	-39.2616	-5.7373	-25.0854																					-39.2748	-8.69474	-3.09615
	-39.2616	-5.68737	-24.9467																					-39.2616	-8.53382	-3.10724
	-39.2483	-5.79834	-25.03																					-39.2748	-8.46724	-3.22931						Results:
	-39.2483	-5.91486	-25.0133																					-39.2616	-8.40066	-3.31809
	-39.235	-6.03138	-25.1687																					-39.2616	-8.46724	-3.31809						The unpaired mean difference between Con and NI-sensitive is 18.5 [95.0%CI 14.6, 22.3]. The P value of the two-sided permutation t-test is 0.0. The unpaired mean difference between Con and 9-pt-sensitive in NI is 22.0 [95.0%CI 19.0, 24.8]. The P value of the two-sided permutation t-test is 0.0.
	-39.235	-6.12571	-25.2464																					-39.2483	-8.50608	-3.36248																					Results:
	-39.235	-6.27552	-25.4739					Results:								Results:								-39.2483	-8.68919	-3.21267																					The unpaired mean difference between 9-pt alone and 9-pt in Cd2+ is -19.4 [95.0%CI -32.6, -11.2]. The P value of the two-sided permutation t-test is 0.006. The unpaired mean difference between 9-pt alone and 9-pt in nifedipine is -15.9 [95.0%CI -29.1, -8.01]. The P value of the two-sided permutation t-test is 0.003.
	-39.2217	-6.45863	-25.6126					The unpaired mean difference between Control and 9-pt-sensitive is 21.9 [95.0%CI 16.2, 25.7]. The P value of the two-sided permutation t-test is 0.0012. The unpaired mean difference between Control and Cd2+-sensitive is 4.38 [95.0%CI -0.263, 8.31]. The P value of the two-sided permutation t-test is 0.114.								The unpaired mean difference between Control and Cd2+-sensitive is 3.77 [95.0%CI -0.756, 8.65]. The P value of the two-sided permutation t-test is 0.195. The unpaired mean difference between Control and 9-pt-sensitive in Cd2+ is 27.4 [95.0%CI 23.7, 30.7]. The P value of the two-sided permutation t-test is 0.0012.								-39.235	-8.75022	-3.17938
	-39.2217	-6.59735	-25.7901																					-39.235	-8.88894	-2.99627
	-39.2217	-6.73606	-26.0787																					-39.235	-8.91113	-2.86865
	-39.2084	-6.86923	-26.3727																					-39.2217	-9.08314	-2.72439
	-39.1952	-6.94691	-26.689																					-39.2217	-9.09979	-2.58012
	-39.1952	-7.10227	-27.0053																					-39.2217	-9.23295	-2.51354						The effect sizes and CIs are reported above as: effect size [CI width lower bound; upper bound]
	-39.1952	-7.16886	-27.1495																					-39.2084	-9.29954	-2.60232
	-39.1952	-7.25209	-27.1939																					-39.1952	-9.33838	-2.58567
	-39.1952	-7.16331	-27.0164																					-39.1952	-9.36612	-2.71329																					The effect sizes and CIs are reported above as: effect size [CI width lower bound; upper bound]
	-39.1686	-7.12447	-26.8					The effect sizes and CIs are reported above as: effect size [CI width lower bound; upper bound]								The effect sizes and CIs are reported above as: effect size [CI width lower bound; upper bound]								-39.1952	-9.48819	-2.77987
	-39.1819	-6.88033	-26.5336																					-39.1952	-9.54368	-2.94633
	-39.1686	-6.63064	-26.2063																					-39.1952	-9.71569	-2.82426
	-39.1686	-6.3865	-25.9899																					-39.1686	-9.70459	-2.76878
	-39.1686	-6.31436	-25.9677																					-39.1819	-9.95428	-2.4636
	-39.1553	-6.20339	-25.9621																					-39.1686	-10.1984	-2.22501
	-39.142	-6.3976	-26.1452																					-39.1686	-10.3427	-1.88654
	-39.142	-6.63064	-26.3672																					-39.1686	-10.3871	-1.74783
	-39.1288	-6.91362	-26.5947																					-39.1553	-10.3149	-1.77557
	-39.1288	-7.24654	-26.7611																					-39.142	-10.2428	-1.68679
	-39.1155	-7.55726	-26.9054																					-39.142	-10.2373	-1.58691
	-39.1155	-7.67378	-27.0386																					-39.1288	-10.1873	-1.59246
	-39.1155	-7.61275	-27.0219																					-39.1288	-10.204	-1.70898
	-39.1155	-7.55171	-27.0219																					-39.1155	-10.093	-1.8699
	-39.1155	-7.46293	-27.0497																					-39.1155	-9.94318	-2.15288
	-39.1022	-7.23544	-27.0497																					-39.1155	-9.85995	-2.30269
	-39.1022	-7.15221	-27.1163																					-39.1155	-9.81556	-2.49134
	-39.0889	-6.91362	-27.0053																					-39.1155	-9.54923	-2.75768
	-39.0889	-6.85813	-27.0885																					-39.1022	-9.4549	-2.84646
	-39.0889	-6.74161	-27.1662																					-39.1022	-9.37167	-2.91859
	-39.0889	-6.70277	-27.1995																					-39.0889	-9.32173	-2.95743
	-39.0889	-6.89143	-27.3881																					-39.0889	-9.21076	-3.08505
	-39.0757	-6.84149	-27.3604																					-39.0889	-9.04985	-3.2959
	-39.0757	-6.66393	-27.3548																					-39.0889	-8.90558	-3.29035
	-39.0624	-6.48637	-27.2772																					-39.0889	-8.8501	-3.32364
	-39.0624	-6.34766	-27.1551																					-39.0757	-8.66144	-3.40687
	-39.0624	-6.24223	-27.0719																					-39.0757	-8.70028	-3.35139
	-39.0624	-6.3754	-27.0996																					-39.0624	-8.79461	-3.24596
	-39.0491	-6.56405	-27.1218																					-39.0624	-8.93888	-3.11279
	-39.0491	-6.7971	-27.1662																					-39.0624	-9.30509	-2.94078
	-39.0491	-7.14111	-27.2439																					-39.0624	-9.53813	-2.99627
	-39.0358	-7.36861	-27.255																					-39.0491	-9.61581	-3.1017
	-39.0358	-7.63494	-27.2827																					-39.0491	-9.73233	-3.08505
	-39.0225	-7.62939	-27.2106																					-39.0491	-9.72124	-3.17938
	-39.0093	-7.53507	-27.0497																					-39.0358	-9.68794	-3.22377
	-39.0093	-7.41854	-26.8999																					-39.0358	-9.59916	-3.19602
	-39.0093	-7.19105	-26.8222																					-39.0225	-9.43271	-3.04621
	-39.0093	-6.9913	-26.7556																					-39.0093	-9.31618	-2.99072
	-38.996	-6.64728	-26.6613																					-39.0093	-9.18856	-2.8964
	-38.9827	-6.72497	-26.8																					-39.0093	-9.10533	-2.81317
	-38.9827	-6.66948	-27.0608																					-39.0093	-9.09979	-2.8964
	-38.9827	-6.79155	-27.1884																					-38.996	-9.2496	-2.98517
	-38.9827	-7.06343	-27.377																					-38.9827	-9.32173	-3.01847
	-38.9694	-7.16886	-27.4492																					-38.9827	-9.38832	-3.13499
	-38.9694	-7.33532	-27.5102																					-38.9827	-9.43825	-3.19047
	-38.9694	-7.44629	-27.5823																					-38.9827	-9.43825	-3.0684
	-38.9694	-7.44074	-27.3493																					-38.9694	-9.37167	-3.00737
	-38.9562	-7.4019	-27.1884																					-38.9694	-9.20521	-3.04621
	-38.9562	-7.31312	-26.9942																					-38.9694	-9.12753	-3.02401
	-38.9429	-7.30202	-26.8277																					-38.9694	-8.99991	-3.0906
	-38.9429	-7.43519	-26.9331																					-38.9562	-9.01656	-3.04066
	-38.9296	-7.47403	-26.9997																					-38.9562	-9.19966	-3.00182
	-38.9296	-7.55171	-27.1773																					-38.9429	-9.27734	-2.94633
	-38.9296	-7.46294	-27.3105																					-38.9429	-9.54923	-2.69664
	-38.9163	-7.40745	-27.3604																					-38.9296	-9.73233	-2.4858
	-38.9163	-7.43519	-27.4381																					-38.9296	-9.95983	-2.29159
	-38.9163	-7.45184	-27.4048																					-38.9296	-10.154	-2.10294
	-38.903	-7.53507	-27.599																					-38.9163	-10.1984	-2.0752
	-38.903	-7.62385	-27.7987																					-38.9163	-10.1485	-2.15288
	-38.8898	-7.62385	-27.7211																					-38.9163	-9.98757	-2.33598
	-38.8898	-7.57391	-27.6989																					-38.903	-9.76008	-2.46915
	-38.8765	-7.31867	-27.5213																					-38.903	-9.59362	-2.58012
	-38.8765	-7.09118	-27.2938																					-38.8898	-9.41606	-2.79652
	-38.8632	-6.86923	-27.0996																					-38.8898	-9.41051	-2.86865
	-38.8765	-6.67503	-26.9498																					-38.8765	-9.6491	-2.82981
	-38.8632	-6.43643	-26.7944																					-38.8765	-9.83776	-2.75213
	-38.8499	-6.28662	-26.7057																					-38.8632	-10.0763	-2.59677
	-38.8499	-6.21449	-26.7334																					-38.8765	-10.2706	-2.45805
	-38.8499	-6.35875	-26.8277																					-38.8632	-10.3482	-2.36373
	-38.8499	-6.43643	-26.9276																					-38.8499	-10.2095	-2.31379
	-38.8366	-6.64173	-27.1773																					-38.8499	-9.98202	-2.29159
	-38.8366	-6.84704	-27.4214																					-38.8499	-9.8766	-2.23611
	-38.8366	-7.07453	-27.7155																					-38.8499	-9.62136	-2.23611
	-38.8234	-7.413	-28.1594																					-38.8366	-9.4549	-2.30269
	-38.8101	-7.55726	-28.3259																					-38.8366	-9.27734	-2.40257
	-38.8234	-7.52952	-28.4146																					-38.8366	-9.25515	-2.44696
	-38.8101	-7.6072	-28.5478																					-38.8234	-9.38277	-2.4747
	-38.8101	-7.36861	-28.4701																					-38.8101	-9.56587	-2.41366
	-38.7968	-7.36306	-28.5977																					-38.8234	-9.77672	-2.36373
	-38.7968	-7.45739	-28.7143																					-38.8101	-9.93763	-2.43586
	-38.7968	-7.56281	-28.9251																					-38.8101	-10.154	-2.44141
	-38.7835	-7.62939	-28.9529																					-38.7968	-10.3926	-2.51909
	-38.7835	-7.59056	-28.8752																					-38.7968	-10.4925	-2.56903
	-38.7835	-7.52397	-28.7143																					-38.7968	-10.5424	-2.56903
	-38.7835	-7.33532	-28.5034																					-38.7835	-10.4537	-2.70774
	-38.7835	-7.09118	-28.3092																					-38.7835	-10.4315	-2.61341
	-38.7703	-6.84149	-28.2482																					-38.7835	-10.2706	-2.68
	-38.7703	-6.71387	-28.2926																					-38.7835	-10.1651	-2.51909
	-38.757	-6.65838	-28.3425																					-38.7835	-10.0375	-2.56348
	-38.757	-6.70832	-28.4368																					-38.7703	-9.92099	-2.51354
	-38.7437	-6.95246	-28.6033																					-38.7703	-9.83776	-2.50244
	-38.7437	-7.10782	-28.6366																					-38.757	-9.8544	-2.4858
	-38.7437	-7.29092	-28.8086																					-38.757	-10.0874	-2.33043
	-38.7304	-7.46294	-28.9307																					-38.7437	-10.2151	-2.22501
	-38.7437	-7.6072	-28.9695																					-38.7437	-10.3538	-2.16952
	-38.7304	-7.73482	-29.0361																					-38.7437	-10.3371	-2.16397
	-38.7171	-7.85134	-29.0361																					-38.7304	-10.2206	-2.36927
	-38.7171	-7.87909	-28.9307																					-38.7437	-10.0098	-2.4525
	-38.7171	-7.97341	-29.0139																					-38.7304	-9.87105	-2.46915
	-38.7039	-7.89573	-29.0083																					-38.7171	-9.69349	-2.52464
	-38.7039	-7.93457	-29.1027																					-38.7171	-9.61026	-2.54683
	-38.6906	-7.95676	-29.2247																					-38.7171	-9.76008	-2.45805
	-38.6906	-7.94567	-29.2192																					-38.7039	-9.83776	-2.39147
	-38.6906	-8.07329	-29.4245																					-38.7039	-9.90989	-2.36373
	-38.6773	-8.02335	-29.4078																					-38.6906	-9.93763	-2.31379
	-38.6773	-7.95122	-29.4134																					-38.6906	-9.8655	-2.28604
	-38.6773	-7.85134	-29.5299																					-38.6906	-9.84331	-2.23611
	-38.664	-7.8125	-29.4023																					-38.6773	-9.93763	-2.21391
	-38.664	-7.76811	-29.2858																					-38.6773	-10.0264	-2.14178
	-38.6507	-7.70708	-29.0361																					-38.6773	-10.1707	-2.053
	-38.6375	-7.75701	-29.025																					-38.664	-10.2816	-1.95313
	-38.6507	-7.80695	-28.9861																					-38.664	-10.3482	-2.09739
	-38.6375	-7.85134	-29.0694																					-38.6507	-10.1041	-2.33043
	-38.6375	-7.97341	-29.2691																					-38.6375	-9.87105	-2.62451
	-38.6242	-8.15097	-29.602																					-38.6507	-9.78227	-2.79652
	-38.6242	-8.30633	-29.9516																					-38.6375	-9.62136	-3.01292
	-38.6109	-8.39511	-30.168																					-38.6375	-9.56032	-3.11279
	-38.6109	-8.31188	-30.168																					-38.6242	-9.79892	-2.95188
	-38.6109	-8.21755	-30.1514																					-38.6242	-10.0098	-2.8631
	-38.5976	-7.90128	-29.9905																					-38.6109	-10.2761	-2.70219
	-38.6109	-7.68488	-29.8074																					-38.6109	-10.5702	-2.55238
	-38.5976	-7.31867	-29.5133																					-38.6109	-10.6701	-2.38037
	-38.5844	-7.1966	-29.369																					-38.5976	-10.6701	-2.29714
	-38.5976	-7.04124	-29.2414																					-38.6109	-10.4093	-2.30269
	-38.5711	-7.2077	-29.3857																					-38.5976	-10.1263	-2.41366
	-38.5711	-7.413	-29.4467																					-38.5844	-9.8544	-2.43031
	-38.5711	-7.56836	-29.5577																					-38.5976	-9.62136	-2.54683
	-38.5711	-7.8125	-29.7352																					-38.5711	-9.55477	-2.59122
	-38.5711	-7.79585	-29.8073																					-38.5711	-9.34948	-2.77987
	-38.5578	-7.84579	-29.9461																					-38.5711	-9.30509	-3.05731
	-38.5578	-7.82915	-30.0237																					-38.5711	-9.27179	-3.23486
	-38.5578	-7.94567	-30.1236																					-38.5711	-9.11643	-3.50675
	-38.5445	-8.10103	-30.168																					-38.5578	-8.91113	-3.72314
	-38.5445	-8.32298	-30.3234																					-38.5578	-8.91668	-3.66766
	-38.5445	-8.31188	-30.3012																					-38.5578	-8.89449	-3.55668
	-38.5312	-8.36736	-30.3012																					-38.5445	-8.96107	-3.40687
	-38.5312	-8.17316	-30.1958																					-38.5445	-9.03875	-3.26816
	-38.518	-8.05664	-30.1514																					-38.5445	-9.09424	-3.19602
	-38.5312	-7.76811	-30.0626																					-38.5312	-9.22741	-3.11834
	-38.518	-7.62939	-30.0293																					-38.5312	-9.29399	-3.12389
	-38.518	-7.49068	-30.0792																					-38.518	-9.42161	-3.02956
	-38.5047	-7.44629	-30.0959																					-38.5312	-9.48819	-2.82981
	-38.5047	-7.43519	-30.0737																					-38.518	-9.50484	-2.67445
	-38.5047	-7.60165	-30.1292																					-38.518	-9.54923	-2.44696
	-38.4914	-7.56281	-30.1125																					-38.5047	-9.62136	-2.28049
	-38.4914	-7.38525	-29.9738																					-38.5047	-9.62691	-2.09739
	-38.4781	-7.31867	-29.9461																					-38.5047	-9.62691	-2.09184
	-38.4781	-7.22989	-29.9572																					-38.4914	-9.73788	-2.12513
	-38.4781	-7.35196	-29.9849																					-38.4914	-9.74898	-2.2583
	-38.4781	-7.37416	-29.9683																					-38.4781	-9.73233	-2.50799
	-38.4781	-7.46849	-29.9461																					-38.4781	-9.54923	-2.84646
	-38.4516	-7.62384	-29.9794																					-38.4781	-9.54368	-2.96298
	-38.4648	-7.77921	-30.0348																					-38.4781	-9.39941	-3.18493
	-38.4516	-7.94567	-30.1347																					-38.4781	-9.16637	-3.41797
	-38.4383	-8.12322	-30.2679																					-38.4516	-9.08869	-3.4901
	-38.4383	-8.08993	-30.4066																					-38.4648	-9.09424	-3.45126
	-38.4383	-7.95676	-30.5009																					-38.4516	-9.21076	-3.29035
	-38.425	-7.82914	-30.623																					-38.4383	-9.38832	-3.18493
	-38.425	-7.74037	-30.6175																					-38.4383	-9.74343	-3.05176
	-38.425	-7.8125	-30.7284																					-38.4383	-10.0486	-3.01292
	-38.425	-7.86244	-30.6008																					-38.425	-10.265	-3.04066
	-38.4117	-7.97341	-30.4843																					-38.425	-10.4426	-3.11834
	-38.4117	-8.16206	-30.3567																					-38.425	-10.4259	-3.24041
	-38.3985	-8.20646	-30.1014																					-38.425	-10.3704	-3.25151
	-38.3985	-8.12322	-30.0348																					-38.4117	-10.437	-3.00182
	-38.3985	-8.0178	-30.057																					-38.4117	-10.3815	-2.87975
	-38.3852	-7.68488	-30.1847																					-38.3985	-10.3926	-2.71884
	-38.3852	-7.54062	-30.3234																					-38.3985	-10.437	-2.58012
	-38.3852	-7.52952	-30.5953																					-38.3985	-10.437	-2.64116
	-38.3852	-7.56836	-30.7839																					-38.3852	-10.4925	-2.69664
	-38.3719	-7.71262	-30.8616																					-38.3852	-10.6201	-2.63561
	-38.3719	-7.7903	-30.8782																					-38.3852	-10.6534	-2.68
	-38.3586	-7.87909	-30.9004																					-38.3852	-10.8587	-2.6689
	-38.3586	-7.85134	-30.9504																					-38.3719	-10.9308	-2.70774
	-38.3586	-7.84024	-30.8782																					-38.3719	-10.9641	-2.76878
	-38.3453	-7.86244	-30.8117																					-38.3586	-10.9031	-3.09615
	-38.3453	-7.85689	-30.7118																					-38.3586	-10.9031	-3.34584
	-38.3321	-8.0178	-30.7784																					-38.3586	-10.9142	-3.55668
	-38.3321	-8.13432	-30.8283																					-38.3453	-10.8587	-3.62327
	-38.3321	-8.212	-30.9226																					-38.3453	-10.9919	-3.6843
	-38.3188	-8.40066	-31.1612																					-38.3321	-10.9641	-3.7176
	-38.3055	-8.45614	-31.4109																					-38.3321	-10.9641	-3.84521
	-38.3055	-8.50053	-31.5885																					-38.3321	-10.9808	-3.96174
	-38.3055	-8.56157	-31.7771																					-38.3188	-10.9919	-4.13374
	-38.3055	-8.58376	-31.8548																					-38.3055	-10.831	-4.27246
	-38.2922	-8.59486	-31.7882																					-38.3055	-10.6534	-4.3002
	-38.2922	-8.56157	-31.766																					-38.3055	-10.5868	-4.24472
	-38.2922	-8.46724	-31.5885																					-38.3055	-10.5924	-3.85631
	-38.2789	-8.28414	-31.3832																					-38.2922	-10.7144	-3.44571
	-38.2789	-8.12877	-31.189																					-38.2922	-10.8199	-3.02956
	-38.2789	-8.0067	-31.0835																					-38.2922	-10.9697	-2.62451
	-38.2657	-7.90683	-30.9559																					-38.2789	-11.064	-2.36373
	-38.2657	-7.8014	-30.8505																					-38.2789	-11.1084	-2.29714
	-38.2524	-7.86244	-30.9337																					-38.2789	-11.1861	-2.26385
	-38.2524	-7.83469	-31.0225																					-38.2657	-11.2138	-2.32488
	-38.2524	-7.97341	-31.2056																					-38.2657	-11.1417	-2.43031
	-38.2391	-8.08438	-31.1446																					-38.2524	-11.1972	-2.63561
	-38.2258	-8.24529	-31.2278																					-38.2524	-11.2693	-2.70219
	-38.2258	-8.35072	-31.2167																					-38.2524	-11.4857	-2.65226
	-38.2126	-8.28414	-31.1224																					-38.2391	-11.5634	-2.60232
	-38.2126	-8.40066	-31.1723																					-38.2258	-11.7132	-2.39147
	-38.1993	-8.58376	-31.25																					-38.2258	-11.8741	-2.18062
	-38.1993	-8.66699	-31.4331																					-38.2126	-11.8797	-2.18617
	-38.1993	-8.81681	-31.5274																					-38.2126	-11.8852	-2.13068
	-38.1993	-8.99991	-31.7494																					-38.1993	-11.8075	-2.0752
	-38.186	-8.88894	-31.7882																					-38.1993	-11.7077	-2.23056
	-38.1993	-8.76132	-31.7605																					-38.1993	-11.6189	-2.39147
	-38.186	-8.47279	-31.7272																					-38.1993	-11.458	-2.44141
	-38.1727	-8.23975	-31.766																					-38.186	-11.2971	-2.53019
	-38.1727	-8.06219	-31.8437																					-38.1993	-11.2249	-2.49689
	-38.1594	-8.0289	-31.8936																					-38.186	-11.1528	-2.50244
	-38.1594	-8.00116	-32.049																					-38.1727	-10.9641	-2.60232
	-38.1594	-8.04554	-32.1322																					-38.1727	-10.8975	-2.65225
	-38.1594	-8.06774	-32.049																					-38.1594	-10.8754	-2.69664
	-38.1462	-8.10103	-32.0546																					-38.1594	-10.8975	-2.77987
	-38.1462	-8.07883	-31.9214																					-38.1594	-10.892	-2.8853
	-38.1329	-8.08993	-31.9214																					-38.1594	-10.892	-2.91304
	-38.1329	-8.02335	-31.9935																					-38.1462	-11.0363	-2.91859
	-38.1196	-8.00116	-32.0601																					-38.1462	-10.9752	-2.95743
	-38.1329	-7.99561	-32.1933																					-38.1329	-10.8975	-3.06286
	-38.1196	-8.03444	-32.2931																					-38.1329	-10.8032	-3.09615
	-38.1063	-8.07329	-32.4929																					-38.1196	-10.5313	-3.21267
	-38.1063	-8.12877	-32.6039																					-38.1329	-10.376	-3.19602
	-38.0931	-8.16207	-32.6926																					-38.1196	-10.3205	-3.2959
	-38.0931	-8.17871	-32.676																					-38.1063	-10.2816	-3.29035
	-38.0931	-8.17871	-32.6483																					-38.1063	-10.3926	-3.24041
	-38.0931	-8.17871	-32.6261																					-38.0931	-10.5036	-3.2737
	-38.0798	-8.20646	-32.6871																					-38.0931	-10.7422	-3.24596
	-38.0665	-8.2342	-32.676																					-38.0931	-10.6978	-3.26816
	-38.0665	-8.30633	-32.8536																					-38.0931	-10.6645	-3.2848
	-38.0665	-8.30633	-32.787																					-38.0798	-10.5313	-3.38468
	-38.0532	-8.24529	-32.7315																					-38.0665	-10.498	-3.45681
	-38.0532	-8.32853	-32.7259																					-38.0665	-10.5424	-3.41797
	-38.0532	-8.46724	-32.7703																					-38.0665	-10.6201	-3.25706
	-38.0399	-8.55047	-32.6705																					-38.0532	-10.7644	-3.05731
	-38.0399	-8.57267	-32.5095																					-38.0532	-10.9641	-2.91304
	-38.0267	-8.83345	-32.3486																					-38.0532	-11.1583	-2.70774
	-38.0134	-9.09424	-32.3431																					-38.0399	-11.3803	-2.53018
	-38.0267	-9.38832	-32.3486																					-38.0399	-11.5245	-2.40257
	-38.0134	-9.44935	-32.3153																					-38.0267	-11.6022	-2.35263
	-38.0001	-9.54923	-32.4041																					-38.0134	-11.7687	-2.35818
	-38.0001	-9.46045	-32.3653																					-38.0267	-11.7576	-2.52464
	-38.0001	-9.40496	-32.5817																					-38.0134	-11.8408	-2.59122
	-37.9868	-9.4771	-32.8092																					-38.0001	-11.8575	-2.80762
	-37.9868	-9.50484	-33.0644																					-38.0001	-11.9573	-2.91304
	-37.9868	-9.51039	-33.2253																					-38.0001	-11.8242	-3.09615
	-37.9868	-9.71014	-33.4084																					-37.9868	-11.6966	-3.25706
	-37.9735	-9.64911	-33.2808																					-37.9868	-11.3359	-3.58443
	-37.9735	-9.6491	-33.2531																					-37.9868	-11.0141	-3.82302
	-37.9603	-9.49374	-33.2253																					-37.9868	-10.6756	-4.13374
	-37.947	-9.19966	-33.0644																					-37.9735	-10.5757	-4.20033
	-37.947	-8.99436	-33.0811																					-37.9735	-10.609	-3.93954
	-37.947	-8.72248	-33.2031																					-37.9603	-10.5424	-3.96728
	-37.947	-8.58376	-33.3585																					-37.947	-10.5868	-3.63991
	-37.9337	-8.42285	-33.3862																					-37.947	-10.6867	-3.33474
	-37.9337	-8.34517	-33.3751																					-37.947	-10.8032	-3.03511
	-37.9337	-8.47279	-33.3529																					-37.947	-10.9419	-2.82981
	-37.9204	-8.66144	-33.3918																					-37.9337	-11.1084	-2.69664
	-37.9204	-8.72803	-33.3696																					-37.9337	-11.1417	-2.72994
	-37.9072	-8.839	-33.4306																					-37.9337	-11.2582	-2.84091
	-37.9072	-8.88894	-33.4861																					-37.9204	-11.3747	-2.94078
	-37.8939	-8.72803	-33.5194																					-37.9204	-11.4802	-2.94078
	-37.9072	-8.66699	-33.6415																					-37.9072	-11.6411	-2.83536
	-37.8939	-8.47279	-33.7025																					-37.9072	-11.7132	-2.79652
	-37.8806	-8.47834	-33.9189																					-37.8939	-11.7687	-2.94078
	-37.8806	-8.33407	-33.9688																					-37.9072	-11.6078	-3.1017
	-37.8806	-8.42285	-34.1187																					-37.8939	-11.3137	-3.40132
	-37.8806	-8.4284	-34.1741																					-37.8806	-11.003	-3.6843
	-37.8673	-8.47834	-34.0909																					-37.8806	-10.8532	-3.90625
	-37.854	-8.48943	-34.0243																					-37.8806	-10.72	-4.01722
	-37.854	-8.50608	-33.9744																					-37.8806	-10.6756	-4.13374
	-37.854	-8.50053	-33.9633																					-37.8673	-10.6368	-3.99503
	-37.8408	-8.61705	-33.9411																					-37.854	-10.5979	-3.85631
	-37.8408	-8.71693	-33.9966																					-37.854	-10.5535	-3.64546
	-37.8408	-8.88339	-34.102																					-37.854	-10.5813	-3.43461
	-37.8275	-9.11089	-34.2074																					-37.8408	-10.7477	-3.20712
	-37.8275	-9.25515	-34.385																					-37.8408	-10.831	-3.08505
	-37.8142	-9.49374	-34.4238																					-37.8408	-10.9586	-3.0906
	-37.8009	-9.71014	-34.6069																					-37.8275	-11.0529	-3.20157
	-37.8142	-9.88214	-34.729																					-37.8275	-11.1639	-3.46236
	-37.8009	-10.1207	-34.6846																					-37.8142	-11.3081	-3.66766
	-37.7876	-10.1762	-34.6569																					-37.8009	-11.2749	-3.85076
	-37.7876	-9.93763	-34.5182																					-37.8142	-11.1972	-3.93399
	-37.7876	-9.78782	-34.5126																					-37.8009	-11.1583	-3.88406
	-37.7744	-9.41051	-34.4738																					-37.7876	-11.125	-3.85631
	-37.7611	-9.00546	-34.3295																					-37.7876	-10.9808	-3.82857
	-37.7611	-8.73357	-34.213																					-37.7876	-10.9031	-3.9118
	-37.7611	-8.61705	-34.2074																					-37.7744	-10.9863	-3.99503
	-37.7478	-8.56712	-34.2463																					-37.7611	-11.0862	-4.06716
	-37.7478	-8.57267	-34.2518																					-37.7611	-11.1139	-4.06716
	-37.7345	-8.56712	-34.0909																					-37.7611	-11.2305	-3.95619
	-37.7345	-8.54492	-34.0743																					-37.7478	-11.286	-3.85631
	-37.7345	-8.56157	-34.0299																					-37.7478	-11.4302	-3.61217
	-37.7213	-8.70583	-34.0687																					-37.7345	-11.519	-3.41797
	-37.7213	-8.69474	-34.1076																					-37.7345	-11.63	-3.24041
	-37.7213	-8.73358	-34.2352																					-37.7345	-11.5467	-3.15718
	-37.708	-8.74467	-34.3739																					-37.7213	-11.6189	-3.00737
	-37.708	-8.67809	-34.4238																					-37.7213	-11.5134	-3.01292
	-37.6947	-8.72803	-34.5237																					-37.7213	-11.5079	-3.05731
	-37.6947	-8.65034	-34.5903																					-37.708	-11.4691	-3.20712
	-37.6814	-8.79461	-34.7346																					-37.708	-11.4136	-3.31254
	-37.6814	-8.72803	-34.6902																					-37.6947	-11.5634	-3.37913
	-37.6814	-8.87784	-34.6957																					-37.6947	-11.58	-3.55114
	-37.6681	-8.93333	-34.729																					-37.6814	-11.5245	-3.58443
	-37.6814	-8.92223	-34.6902																					-37.6814	-11.4857	-3.56223
	-37.6681	-9.00546	-34.6791																					-37.6814	-11.4025	-3.44571
	-37.6681	-9.03875	-34.7068																					-37.6681	-11.2582	-3.41242
	-37.6549	-8.96662	-34.618																					-37.6814	-11.2138	-3.26816
	-37.6549	-8.92778	-34.5459																					-37.6681	-11.2471	-3.15163
	-37.6416	-8.93333	-34.557																					-37.6681	-11.3026	-2.99072
	-37.6416	-9.14418	-34.5736																					-37.6549	-11.347	-2.87975
	-37.6283	-9.33283	-34.7124																					-37.6549	-11.3914	-3.06286
	-37.615	-9.54368	-34.8455																					-37.6416	-11.4136	-3.14608
	-37.615	-9.71569	-34.8566																					-37.6416	-11.2527	-3.35693
	-37.615	-9.93209	-34.8788																					-37.6283	-10.9752	-3.64546
	-37.6017	-10.1318	-34.8733																					-37.615	-10.6146	-3.77863
	-37.6017	-10.1318	-34.8178																					-37.615	-10.376	-3.81747
	-37.6017	-10.2428	-34.901																					-37.615	-10.2317	-3.82302
	-37.6017	-10.2595	-34.9177																					-37.6017	-10.1596	-4.00613
	-37.5885	-10.2095	-34.9953																					-37.6017	-10.154	-4.16704
	-37.5752	-10.0042	-35.0064																					-37.6017	-10.1984	-4.27801
	-37.5752	-9.94318	-35.1119																					-37.6017	-10.3427	-4.32795
	-37.5752	-9.81002	-35.1119																					-37.5885	-10.376	-4.35569
	-37.5619	-9.57142	-35.0619																					-37.5752	-10.5924	-4.26691
	-37.5486	-9.41606	-35.0619																					-37.5752	-10.6479	-4.3002
	-37.5486	-9.24405	-35.0231																					-37.5752	-10.8143	-4.25027
	-37.5486	-9.16082	-34.9898																					-37.5619	-10.831	-4.28911
	-37.5486	-9.16637	-34.9731																					-37.5486	-10.8643	-4.37234
	-37.5354	-9.16082	-34.9454																					-37.5486	-10.9419	-4.39453
	-37.5221	-9.09978	-34.8455																					-37.5486	-10.9253	-4.38343
	-37.5221	-9.16637	-34.9177																					-37.5486	-11.1028	-4.3224
	-37.5221	-9.02211	-34.8511																					-37.5354	-11.2138	-4.28911
	-37.5088	-8.94443	-34.8899																					-37.5221	-11.3303	-4.13929
	-37.5088	-8.92778	-34.9565																					-37.5221	-11.4746	-3.9229
	-37.4955	-9.00546	-35.123																					-37.5221	-11.6244	-3.67875
	-37.4955	-9.09424	-35.2839																					-37.5088	-11.6577	-3.5123
	-37.4955	-9.25515	-35.5225																					-37.5088	-11.6688	-3.42907
	-37.4822	-9.28289	-35.7056																					-37.4955	-11.5856	-3.33474
	-37.4822	-9.24405	-35.7888																					-37.4955	-11.3803	-3.2959
	-37.469	-9.2385	-35.7943																					-37.4955	-11.0973	-3.2959
	-37.469	-9.17192	-35.7333																					-37.4822	-11.0807	-3.04621
	-37.469	-8.92778	-35.528																					-37.4822	-11.1028	-2.62451
	-37.4557	-8.77242	-35.3283																					-37.469	-11.0474	-2.44141
	-37.4557	-8.67809	-35.1341																					-37.469	-11.1472	-2.30269
	-37.4424	-8.76132	-35.1008																					-37.469	-11.2471	-2.30269
	-37.4424	-8.85564	-35.1507																					-37.4557	-11.4524	-2.39702
	-37.4424	-8.8612	-35.2173																					-37.4557	-11.7132	-2.53019
	-37.4291	-8.96662	-35.4004																					-37.4424	-11.9629	-2.82426
	-37.4291	-9.08314	-35.6556																					-37.4424	-11.9795	-3.24041
	-37.4159	-9.11644	-35.8498																					-37.4424	-12.0128	-3.54559
	-37.4159	-9.14973	-36.0829																					-37.4291	-11.9462	-3.73424
	-37.4159	-9.16082	-36.2105																					-37.4291	-11.863	-3.78418
	-37.4026	-9.2718	-36.3548																					-37.4159	-11.6355	-3.80083
	-37.4026	-9.2718	-36.4824																					-37.4159	-11.5356	-3.6843
	-37.3893	-9.42161	-36.5434																					-37.4159	-11.3359	-3.70095
	-37.376	-9.69904	-36.5933																					-37.4026	-11.236	-3.7065
	-37.3893	-9.74343	-36.499																					-37.4026	-11.2083	-3.61217
	-37.376	-9.82111	-36.3381																					-37.3893	-11.125	-3.62882
	-37.376	-9.91544	-36.2049																					-37.376	-11.2527	-3.58443
	-37.376	-9.89879	-36.0163																					-37.3893	-11.236	-3.65656
	-37.376	-9.99312	-36.1661																					-37.376	-11.3747	-3.65656
	-37.376	-9.98757	-36.216																					-37.376	-11.5634	-3.70095
	-37.3495	-9.98203	-36.3881																					-37.376	-11.6633	-3.56778
	-37.3495	-9.98757	-36.5101																					-37.376	-11.7354	-3.63437
	-37.3362	-9.92654	-36.5878																					-37.376	-11.802	-3.58998
	-37.3362	-9.91544	-36.6599																					-37.3495	-11.7853	-3.53449
	-37.3229	-9.85995	-36.7931																					-37.3495	-11.8353	-3.52339
	-37.3362	-9.74343	-36.7598																					-37.3362	-11.6522	-3.58998
	-37.3229	-9.66575	-36.6766																					-37.3362	-11.63	-3.61217
	-37.3096	-9.56588	-36.4935																					-37.3229	-11.6022	-3.56778
	-37.3229	-9.638	-36.4213																					-37.3362	-11.5911	-3.46791
	-37.3096	-9.65465	-36.3326																					-37.3229	-11.8575	-3.12944
	-37.2963	-9.64355	-36.2826																					-37.3096	-11.9851	-2.78542
	-37.2963	-9.64355	-36.2549																					-37.3229	-12.0406	-2.59677
	-37.2963	-9.58252	-36.1439																					-37.3096	-11.9962	-2.32488
	-37.2963	-9.54368	-36.1717																					-37.2963	-11.913	-2.40257
	-37.2831	-9.48819	-36.216																					-37.2963	-11.691	-2.63561
	-37.2831	-9.43826	-36.216																					-37.2963	-11.6411	-2.93524
	-37.2698	-9.52148	-36.4213																					-37.2963	-11.4469	-3.25706
	-37.2565	-9.60471	-36.5656																					-37.2831	-11.4136	-3.55669
	-37.2565	-9.62136	-36.6932																					-37.2831	-11.3803	-3.78418
	-37.2565	-9.82666	-36.9096																					-37.2698	-11.3026	-3.97283
	-37.2432	-9.8544	-37.1038																					-37.2565	-11.2027	-4.14484
	-37.2299	-9.83221	-37.2536																					-37.2565	-11.1361	-4.48886
	-37.2299	-9.67685	-37.3147																					-37.2565	-11.1195	-4.73855
	-37.2299	-9.56588	-37.3147																					-37.2432	-11.2305	-4.75519
	-37.2167	-9.28844	-37.2203																					-37.2299	-11.4413	-4.63867
	-37.2167	-9.19411	-37.126																					-37.2299	-11.6189	-4.36679
	-37.2034	-9.31063	-37.237																					-37.2299	-12.0128	-3.98948
	-37.1901	-9.33283	-37.3813																					-37.2167	-12.2348	-3.57888
	-37.1901	-9.53813	-37.5533																					-37.2167	-12.5178	-3.13499
	-37.2034	-9.65465	-37.6476																					-37.2034	-12.7175	-2.78542
	-37.1901	-9.76563	-37.8529																					-37.1901	-12.7175	-2.52464
	-37.1768	-9.81556	-37.8973																					-37.1901	-12.6232	-2.43586
	-37.1636	-9.87105	-37.9417																					-37.2034	-12.5843	-2.55793
	-37.1503	-9.81002	-37.8251																					-37.1901	-12.4234	-2.68555
	-37.1636	-9.73233	-37.8196																					-37.1768	-12.2847	-2.99627
	-37.1503	-9.51594	-37.7475																					-37.1636	-12.1793	-3.04621
	-37.137	-9.34393	-37.7419																					-37.1503	-11.9462	-3.23486
	-37.137	-9.17192	-37.753																					-37.1636	-11.8686	-3.39577
	-37.137	-9.08869	-37.7641																					-37.1503	-11.8852	-3.41242
	-37.1237	-9.19966	-37.7364																					-37.137	-11.8963	-3.45681
	-37.1104	-9.30509	-37.7253																					-37.137	-12.0572	-3.35693
	-37.1237	-9.53813	-37.925																					-37.137	-12.207	-3.29035
	-37.1104	-9.69349	-37.9972																					-37.1237	-12.1848	-3.479
	-37.1104	-9.83776	-37.9972																					-37.1104	-12.1072	-3.78418
	-37.0972	-9.8766	-37.9306																					-37.1237	-12.0683	-4.10045
	-37.0839	-9.8655	-37.8362																					-37.1104	-11.9851	-4.29466
	-37.0839	-9.8877	-37.7142																					-37.1104	-11.9795	-4.28356
	-37.0839	-9.81001	-37.6032																					-37.0972	-11.9851	-4.19478
	-37.0706	-9.6824	-37.5033																					-37.0839	-11.9185	-3.93954
	-37.0573	-9.76563	-37.6032																					-37.0839	-11.8686	-3.54559
	-37.0706	-9.76563	-37.8085																					-37.0839	-11.974	-3.0906
	-37.0573	-9.93208	-38.2025																					-37.0706	-11.9019	-2.90194
	-37.0441	-10.0653	-38.3245																					-37.0573	-11.7798	-2.93524
	-37.0441	-10.0486	-38.4743																					-37.0706	-11.752	-3.16273
	-37.0441	-10.0819	-38.5298																					-37.0573	-11.6522	-3.40687
	-37.0441	-10.1041	-38.5298																					-37.0441	-11.6688	-3.52339
	-37.0175	-10.0542	-38.4577																					-37.0441	-11.6466	-3.64546
	-37.0308	-10.0264	-38.5576																					-37.0441	-11.7298	-3.60107
	-37.0175	-9.97647	-38.602																					-37.0441	-11.8464	-3.55668
	-37.0042	-9.94318	-38.7351																					-37.0175	-12.0517	-3.35693
	-37.0175	-9.89879	-38.8683																					-37.0308	-12.2736	-3.02401
	-37.0042	-9.71014	-38.9127																					-37.0175	-12.4623	-2.79652
	-36.9909	-9.466	-38.7629																					-37.0042	-12.551	-2.54128
	-36.9909	-9.35503	-38.7962																					-37.0175	-12.6953	-2.23056
	-36.9777	-9.22186	-38.7462																					-37.0042	-12.662	-2.04745
	-36.9777	-9.33283	-38.8239																					-36.9909	-12.712	-1.99751
	-36.9777	-9.32728	-38.8073																					-36.9909	-12.8562	-1.99751
	-36.9777	-9.50484	-38.8738																					-36.9777	-12.7342	-2.16952
	-36.9511	-9.84331	-39.0126																					-36.9777	-12.4567	-2.53573
	-36.9644	-9.85995	-39.0514																					-36.9777	-12.207	-2.81871
	-36.9378	-9.78782	-39.1124																					-36.9777	-12.0905	-3.1017
	-36.9378	-9.78782	-39.2622																					-36.9511	-11.9962	-3.19602
	-36.9378	-9.638	-39.1901																					-36.9644	-11.9518	-3.25151
	-36.9245	-9.67685	-39.2789																					-36.9378	-11.9962	-3.24596
	-36.9245	-9.72123	-39.3122																					-36.9378	-12.257	-3.19047
	-36.9113	-9.82666	-39.4121																					-36.9378	-12.3735	-3.19602
	-36.9113	-9.97647	-39.4509																					-36.9245	-12.601	-3.04066
	-36.9113	-10.0708	-39.4953																					-36.9245	-12.5899	-3.0684
	-36.898	-10.204	-39.4731																					-36.9113	-12.4623	-3.0795
	-36.898	-10.1929	-39.5008																					-36.9113	-12.3236	-3.07395
	-36.898	-10.0042	-39.3566																					-36.9113	-12.0406	-3.14054
	-36.8847	-9.92653	-39.3899																					-36.898	-11.9851	-3.12944
	-36.8714	-9.49929	-39.2234																					-36.898	-12.0239	-3.12389
	-36.8714	-9.20521	-39.1235																					-36.898	-12.1848	-3.21267
	-36.8582	-8.96662	-38.9848																					-36.8847	-12.4678	-3.2737
	-36.8582	-8.87229	-38.8794																					-36.8714	-12.5954	-3.41242
	-36.8449	-8.92223	-38.8461																					-36.8714	-12.7397	-3.5012
	-36.8449	-9.2385	-39.0348																					-36.8582	-12.8063	-3.44016
	-36.8449	-9.57142	-39.2622																					-36.8582	-12.9672	-3.37913
	-36.8316	-10.0098	-39.523																					-36.8449	-12.9783	-3.21267
	-36.8316	-10.3649	-39.7006																					-36.8449	-12.9006	-3.20712
	-36.8183	-10.6423	-39.9059																					-36.8449	-12.7397	-3.15718
	-36.8183	-10.7366	-39.9836																					-36.8316	-12.6287	-3.02956
	-36.8183	-10.7089	-39.8615																					-36.8316	-12.5954	-3.00737
	-36.805	-10.659	-39.9725																					-36.8183	-12.5178	-2.99627
	-36.805	-10.6035	-40.028																					-36.8183	-12.6176	-2.90749
	-36.7918	-10.6922	-40.3276																					-36.8183	-12.6676	-2.93524
	-36.7918	-10.7699	-40.5717																					-36.805	-12.7175	-2.73548
	-36.7785	-10.8975	-40.9102																					-36.805	-12.8618	-2.54683
	-36.7785	-11.0418	-41.1044																					-36.7918	-13.0615	-2.36927
	-36.7785	-11.0807	-41.1654																					-36.7918	-13.2613	-2.18617
	-36.7652	-11.0917	-41.1821																					-36.7785	-13.4721	-2.09739
	-36.7652	-11.064	-41.06																					-36.7785	-13.6719	-2.19172
	-36.7652	-11.0141	-40.9823																					-36.7785	-13.8605	-2.18062
	-36.7519	-10.9086	-40.9435																					-36.7652	-13.9771	-2.30269
	-36.7519	-10.7422	-40.8825																					-36.7652	-14.0658	-2.39702
	-36.7254	-10.6257	-40.8436																					-36.7652	-14.0658	-2.53573
	-36.7254	-10.4925	-40.7881																					-36.7519	-14.0658	-2.60232
	-36.7386	-10.4259	-40.7659																					-36.7519	-13.9881	-2.78542
	-36.7254	-10.4315	-40.7049																					-36.7254	-13.9937	-2.8631
	-36.7121	-10.4259	-40.6827																					-36.7254	-13.9327	-2.92414
	-36.7121	-10.6257	-40.6827																					-36.7386	-13.8106	-3.00737
	-36.6988	-10.8254	-40.827																					-36.7254	-13.744	-3.05731
	-36.6855	-10.9808	-40.9102																					-36.7121	-13.5775	-3.05176
	-36.6855	-10.9974	-40.9879																					-36.7121	-13.4222	-3.04066
	-36.6855	-10.8476	-40.949																					-36.6988	-13.2502	-2.93524
	-36.6723	-10.5868	-40.8214																					-36.6855	-13.0504	-2.93524
	-36.6723	-10.4537	-40.777																					-36.6855	-12.7952	-3.20157
	-36.6723	-10.4426	-40.6716																					-36.6855	-12.7286	-3.41797
	-36.659	-10.6201	-40.7382																					-36.6723	-12.7841	-3.55114
	-36.659	-10.7644	-40.8436																					-36.6723	-12.9006	-3.5012
	-36.6457	-10.9364	-41.0545																					-36.6723	-13.1891	-3.32919
	-36.6457	-11.0141	-41.2598																					-36.659	-13.4	-3.17938
	-36.6324	-11.0085	-41.404																					-36.659	-13.6774	-2.94633
	-36.6324	-10.9308	-41.4762																					-36.6457	-13.6774	-3.00182
	-36.6191	-10.7699	-41.3319																					-36.6457	-13.683	-3.23486
	-36.6191	-10.6423	-41.2931																					-36.6324	-13.6441	-3.42907
	-36.6059	-10.6867	-41.3541																					-36.6324	-13.683	-3.66766
	-36.5926	-10.7255	-41.3319																					-36.6191	-13.7884	-3.86741
	-36.6059	-10.7644	-41.3041																					-36.6191	-13.6774	-3.98948
	-36.5926	-10.8532	-41.4151																					-36.6059	-13.5997	-4.02832
	-36.5926	-10.9364	-41.3652																					-36.5926	-13.4832	-4.03387
	-36.5793	-11.0585	-41.454																					-36.6059	-13.4666	-3.95619
	-36.566	-11.1361	-41.3985																					-36.5926	-13.4166	-3.77863
	-36.566	-11.2416	-41.4706																					-36.5926	-13.4222	-3.57888
	-36.566	-11.4191	-41.5705																					-36.5793	-13.4666	-3.31809
	-36.5527	-11.3636	-41.576																					-36.566	-13.4499	-3.21822
	-36.5527	-11.3581	-41.6537																					-36.566	-13.511	-3.19047
	-36.5395	-11.4136	-41.6537																					-36.566	-13.339	-3.26261
	-36.5395	-11.347	-41.6593																					-36.5527	-13.2946	-3.34584
	-36.5262	-11.3192	-41.7869																					-36.5527	-13.3445	-3.45681
	-36.5262	-11.4358	-41.9811																					-36.5395	-13.2502	-3.63991
	-36.5129	-11.3914	-42.1919																					-36.5395	-13.2557	-3.76753
	-36.5129	-11.4247	-42.3085																					-36.5262	-13.2835	-3.82302
	-36.4996	-11.4302	-42.4361																					-36.5262	-13.3722	-3.80083
	-36.4996	-11.5134	-42.6081																					-36.5129	-13.3833	-3.76198
	-36.4864	-11.4413	-42.658																					-36.5129	-13.4	-3.64546
	-36.4864	-11.5967	-42.8911																					-36.4996	-13.3722	-3.68985
	-36.4864	-11.7076	-43.1075																					-36.4996	-13.3334	-3.54004
	-36.4731	-11.8575	-43.2573																					-36.4864	-13.3722	-3.51784
	-36.4731	-12.0961	-43.4182																					-36.4864	-13.5498	-3.52339
	-36.4598	-12.3735	-43.5292																					-36.4864	-13.7107	-3.43461
	-36.4598	-12.4678	-43.4515																					-36.4731	-13.8994	-3.37913
	-36.4465	-12.4068	-43.3017																					-36.4731	-14.027	-3.40132
	-36.4465	-12.1904	-43.0964																					-36.4598	-14.138	-3.42352
	-36.4332	-11.9296	-42.9244																					-36.4598	-14.1047	-3.42907
	-36.4332	-11.6799	-42.8134																					-36.4465	-14.1213	-3.29035
	-36.4332	-11.4913	-42.7135																					-36.4465	-14.0103	-3.31254
	-36.42	-11.3914	-42.6136																					-36.4332	-13.8494	-3.31809
	-36.42	-11.236	-42.4139																					-36.4332	-13.8383	-3.41797
	-36.4067	-11.1306	-42.4361																					-36.4332	-13.8994	-3.45681
	-36.3934	-11.0751	-42.3528																					-36.42	-13.977	-3.41797
	-36.3934	-11.1139	-42.375																					-36.42	-14.0547	-3.4901
	-36.3934	-11.175	-42.4638																					-36.4067	-14.1158	-3.45681
	-36.3801	-11.2915	-42.6358																					-36.3934	-14.0492	-3.60107
	-36.3801	-11.3858	-42.8467																					-36.3934	-14.027	-3.66211
	-36.3669	-11.3525	-42.9521																					-36.3934	-13.977	-3.95064
	-36.3536	-11.4857	-43.1075																					-36.3801	-14.1158	-3.96174
	-36.3536	-11.5301	-43.2184																					-36.3801	-14.2156	-3.99503
	-36.3669	-11.6133	-43.2018																					-36.3669	-14.2989	-3.89515
	-36.3536	-11.9462	-43.1907																					-36.3536	-14.3322	-3.81747
	-36.3403	-12.1848	-43.2073																					-36.3536	-14.1824	-3.85076
	-36.327	-12.2403	-43.2795																					-36.3669	-14.0214	-3.85076
	-36.327	-12.1682	-43.2184																					-36.3536	-13.805	-4.01722
	-36.3137	-11.9906	-43.2573																					-36.3403	-13.7496	-3.97283
	-36.3137	-11.5856	-43.1408																					-36.327	-13.5664	-4.06716
	-36.3005	-11.1694	-42.9576																					-36.327	-13.3778	-3.88405
	-36.3005	-10.8143	-42.9133																					-36.3137	-13.1004	-3.83967
	-36.2872	-10.5924	-42.8744																					-36.3137	-12.9117	-3.81747
	-36.2872	-10.4537	-42.8633																					-36.3005	-12.8396	-3.81192
	-36.2739	-10.5424	-42.9909																					-36.3005	-12.8007	-3.97838
	-36.2739	-10.6035	-43.0797																					-36.2872	-12.834	-4.01167
	-36.2606	-10.8643	-43.3516																					-36.2872	-12.7896	-3.97838
	-36.2606	-10.9752	-43.4293																					-36.2739	-12.712	-4.11155
	-36.2473	-11.1805	-43.7067																					-36.2739	-12.8451	-4.18368
	-36.2473	-11.4025	-43.8732																					-36.2606	-12.9506	-4.30575
	-36.2473	-11.5967	-44.0396																					-36.2606	-13.2446	-4.32795
	-36.2341	-11.924	-44.2949																					-36.2473	-13.4721	-4.5055
	-36.2341	-12.1072	-44.3448																					-36.2473	-13.5942	-4.5388
	-36.2341	-12.1238	-44.428																					-36.2473	-13.6774	-4.49441
	-36.2208	-12.0406	-44.3004																					-36.2341	-13.5387	-4.5388
	-36.2208	-12.1238	-44.3004																					-36.2341	-13.4999	-4.41673
	-36.2208	-12.0073	-44.1728																					-36.2341	-13.339	-4.44447
	-36.1942	-11.9629	-43.9675																					-36.2208	-13.0948	-4.46666
	-36.1942	-11.9296	-43.851																					-36.2208	-12.9228	-4.66641
	-36.1942	-11.9851	-43.8121																					-36.2208	-12.8729	-4.73855
	-36.181	-11.8741	-43.6956																					-36.1942	-13.0282	-4.79958
	-36.181	-11.8297	-43.6568																					-36.1942	-13.2502	-4.68306
	-36.1677	-11.7298	-43.8232																					-36.1942	-13.6441	-4.45002
	-36.1677	-11.7187	-44.1229																					-36.181	-13.7995	-4.29466
	-36.1544	-11.58	-44.2394																					-36.181	-14.0048	-4.1171
	-36.1544	-11.5578	-44.4558																					-36.1677	-14.1324	-4.01167
	-36.1544	-11.5467	-44.4558																					-36.1677	-14.1269	-4.08935
	-36.1278	-11.6355	-44.5446																					-36.1544	-14.1824	-4.01722
	-36.1278	-11.6355	-44.5501																					-36.1544	-13.9992	-4.18923
	-36.1278	-11.4857	-44.4336																					-36.1544	-13.8883	-4.22252
	-36.1146	-11.3692	-44.3226																					-36.1278	-13.6552	-4.22807
	-36.1146	-11.2582	-44.2727																					-36.1278	-13.5332	-4.20033
	-36.1013	-11.1472	-44.2782																					-36.1278	-13.289	-4.18368
	-36.088	-11.0418	-44.256																					-36.1146	-13.1725	-4.1282
	-36.088	-10.9419	-44.2061																					-36.1146	-13.2169	-4.1282
	-36.0747	-11.0196	-44.1173																					-36.1013	-13.4055	-4.3335
	-36.0747	-11.1639	-44.0951																					-36.088	-13.5609	-4.47221
	-36.0747	-11.236	-44.0396																					-36.088	-13.6497	-4.68306
	-36.0614	-11.4191	-44.1506																					-36.0747	-13.8328	-4.76074
	-36.0482	-11.5967	-44.1007																					-36.0747	-13.8217	-4.89946
	-36.0482	-11.7243	-44.195																					-36.0747	-13.744	-4.96604
	-36.0349	-11.7021	-44.1229																					-36.0614	-13.7662	-4.78848
	-36.0482	-11.752	-44.1506																					-36.0482	-13.6053	-4.89391
	-36.0216	-11.7964	-44.1673																					-36.0482	-13.4555	-4.7219
	-36.0216	-11.6966	-44.0674																					-36.0349	-13.3279	-4.57209
	-36.0216	-11.6133	-44.0563																					-36.0482	-13.2446	-4.55544
	-36.0083	-11.5578	-44.3171																					-36.0216	-13.3445	-4.28356
	-35.9951	-11.6355	-44.6999																					-36.0216	-13.5221	-4.16704
	-35.9951	-11.691	-45.0495																					-36.0216	-13.6941	-4.05606
	-35.9951	-11.8464	-45.4823																					-36.0083	-13.8661	-3.97283
	-35.9818	-12.1238	-45.8651																					-35.9951	-14.0658	-3.80083
	-35.9685	-12.0572	-45.9817																					-35.9951	-14.199	-3.78973
	-35.9685	-12.3235	-46.1648																					-35.9951	-14.3488	-3.71205
	-35.9552	-12.3125	-46.1481																					-35.9818	-14.3821	-3.77308
	-35.9552	-12.2459	-46.2646																					-35.9685	-14.3544	-3.88405
	-35.9552	-12.2403	-46.4977																					-35.9685	-14.2822	-4.1171
	-35.9419	-12.1793	-46.5476																					-35.9552	-14.0492	-4.3224
	-35.9419	-12.1016	-46.6364																					-35.9552	-13.9105	-4.56099
	-35.9287	-12.0461	-46.4366																					-35.9552	-13.6497	-4.69416
	-35.9287	-12.0517	-46.3146																					-35.9419	-13.3889	-4.9161
	-35.9154	-12.0017	-46.2369																					-35.9419	-13.2557	-4.97714
	-35.9021	-12.0017	-46.0704																					-35.9287	-13.1115	-5.04372
	-35.9021	-11.9962	-45.9983																					-35.9287	-13.2446	-5.01598
	-35.9021	-11.9296	-46.1315																					-35.9154	-13.4388	-4.9272
	-35.8888	-11.7298	-46.2147																					-35.9021	-13.5665	-4.9383
	-35.8755	-11.4802	-46.309																					-35.9021	-13.6219	-4.96049
	-35.8755	-11.2305	-46.2757																					-35.9021	-13.511	-5.04372
	-35.8755	-11.0529	-46.1648																					-35.8888	-13.3722	-4.88836
	-35.8623	-10.8254	-46.0205																					-35.8755	-13.3556	-4.64422
	-35.8623	-10.72	-45.6487																					-35.8755	-13.3722	-4.31685
	-35.849	-10.8587	-45.5267																					-35.8755	-13.5221	-3.94509
	-35.849	-10.8809	-45.2881																					-35.8623	-13.7052	-3.59553
	-35.8357	-11.0085	-45.2437																					-35.8623	-13.8716	-3.42352
	-35.8357	-11.2693	-45.3769																					-35.849	-14.0991	-3.24596
	-35.8224	-11.5523	-45.5877																					-35.849	-14.0991	-3.2848
	-35.8224	-11.8408	-45.8596																					-35.8357	-14.2545	-3.38468
	-35.8092	-11.9462	-45.9928																					-35.8357	-14.3322	-3.54559
	-35.7959	-11.8797	-46.0704																					-35.8224	-14.1546	-3.82302
	-35.8092	-11.8075	-46.1703																					-35.8224	-14.0714	-3.89515
	-35.7826	-11.6855	-46.3257																					-35.8092	-13.7496	-4.106
	-35.7826	-11.4857	-46.3479																					-35.7959	-13.5886	-4.15039
	-35.7826	-11.3525	-46.5476																					-35.8092	-13.4277	-4.25027
	-35.7693	-11.1916	-46.6253																					-35.7826	-13.5498	-4.16704
	-35.7693	-11.2194	-46.814																					-35.7826	-13.7884	-4.07271
	-35.756	-11.1417	-46.8972																					-35.7826	-14.0159	-4.07826
	-35.7428	-11.2527	-47.0026																					-35.7693	-14.1879	-4.06161
	-35.7428	-11.2638	-47.0747																					-35.7693	-14.3488	-4.1171
	-35.7295	-11.3081	-46.9693																					-35.756	-14.3876	-4.3002
	-35.7295	-11.3914	-46.8473																					-35.7428	-14.3599	-4.57764
	-35.7162	-11.4191	-46.7918																					-35.7428	-14.2767	-4.82178
	-35.7162	-11.4746	-46.9027																					-35.7295	-14.3155	-4.99378
	-35.7029	-11.4691	-47.0193																					-35.7295	-14.4598	-5.04372
	-35.7029	-11.3969	-47.108																					-35.7162	-14.4598	-5.16579
	-35.7029	-11.2527	-47.1635																					-35.7162	-14.4598	-5.07701
	-35.6764	-11.175	-47.158																					-35.7029	-14.5153	-4.79958
	-35.6897	-11.0973	-47.0636																					-35.7029	-14.5319	-4.58873
	-35.6764	-11.125	-47.1691																					-35.7029	-14.7095	-4.30575
	-35.6764	-11.1028	-47.2967																					-35.6764	-14.6928	-4.22252
	-35.6631	-11.2249	-47.6684																					-35.6897	-14.7428	-4.19478
	-35.6631	-11.3137	-48.0291																					-35.6764	-14.8704	-4.18923
	-35.6498	-11.3303	-48.2566																					-35.6764	-14.8426	-4.42227
	-35.6498	-11.347	-48.3454																					-35.6631	-14.9259	-4.59983
	-35.6498	-11.3192	-48.3898																					-35.6631	-15.0479	-4.63867
	-35.6365	-11.347	-48.412																					-35.6498	-15.0923	-4.76074
	-35.6365	-11.2471	-48.3232																					-35.6498	-15.0923	-4.73855
	-35.6233	-11.1528	-48.1401																					-35.6498	-15.0035	-4.60538
	-35.6233	-11.1528	-47.9958																					-35.6365	-14.7539	-4.49441
	-35.61	-11.1916	-47.7961																					-35.6365	-14.5264	-4.3335
	-35.61	-11.1472	-47.5464																					-35.6233	-14.3821	-4.28911
	-35.5967	-11.1972	-47.502																					-35.6233	-14.3987	-4.18923
	-35.5967	-11.2416	-47.3966																					-35.61	-14.3433	-4.28356
	-35.5834	-11.3914	-47.5575																					-35.61	-14.593	-4.25581
	-35.5834	-11.4857	-47.5797																					-35.5967	-14.6984	-4.45557
	-35.5701	-11.5967	-47.6851																					-35.5967	-14.8759	-4.59983
	-35.5569	-11.6355	-47.7794																					-35.5834	-14.998	-4.78294
	-35.5569	-11.7354	-48.0569																					-35.5834	-15.0091	-4.84397
	-35.5436	-11.9129	-48.3121																					-35.5701	-14.9536	-4.78848
	-35.5436	-12.0628	-48.5784																					-35.5569	-14.9758	-4.47776
	-35.5436	-12.0794	-48.6561																					-35.5569	-15.0368	-4.18923
	-35.517	-11.9684	-48.6783																					-35.5436	-15.0868	-3.99503
	-35.517	-11.9074	-48.6617																					-35.5436	-15.1256	-3.80083
	-35.5038	-11.8297	-48.6506																					-35.5436	-15.1034	-3.80637
	-35.5038	-11.8575	-48.5951																					-35.517	-14.8926	-3.9118
	-35.5038	-11.924	-48.6672																					-35.517	-14.7039	-4.04497
	-35.4905	-12.0017	-48.817																					-35.5038	-14.6096	-4.07826
	-35.4772	-12.1349	-49.0667																					-35.5038	-14.5541	-4.06716
	-35.4905	-12.3846	-49.3608																					-35.5038	-14.7039	-3.98393
	-35.4639	-12.4845	-49.6271																					-35.4905	-14.6484	-4.03942
	-35.4639	-12.6287	-49.7603																					-35.4772	-14.6262	-3.93954
	-35.4639	-12.7619	-49.9933																					-35.4905	-14.5541	-3.91735
	-35.4506	-12.9117	-50.1709																					-35.4639	-14.3876	-4.04497
	-35.4506	-12.9894	-50.1099																					-35.4639	-14.4986	-4.05051
	-35.4506	-13.0671	-49.9933																					-35.4639	-14.3766	-4.11155
	-35.4241	-13.0449	-49.8713																					-35.4506	-14.3155	-4.1171
	-35.4241	-12.8784	-49.6438																					-35.4506	-14.1934	-4.23917
	-35.4108	-12.7952	-49.5938																					-35.4506	-14.2045	-4.17813
	-35.4108	-12.5011	-49.4274																					-35.4241	-14.3599	-4.16149
	-35.3975	-12.601	-49.5883																					-35.4241	-14.5375	-4.1282
	-35.3975	-12.6731	-49.6937																					-35.4108	-14.7816	-3.91735
	-35.3975	-12.551	-49.6937																					-35.4108	-15.0479	-3.75089
	-35.3842	-12.6398	-49.838																					-35.3975	-15.3476	-3.64546
	-35.371	-12.6065	-49.9434																					-35.3975	-15.5751	-3.60662
	-35.371	-12.5788	-49.9656																					-35.3975	-15.6971	-3.55668
	-35.3577	-12.6565	-50.1376																					-35.3842	-15.9246	-3.46791
	-35.371	-12.6065	-50.2319																					-35.371	-15.8358	-3.41242
	-35.3577	-12.6398	-50.3374																					-35.371	-15.9135	-3.34584
	-35.3577	-12.4234	-50.2153																					-35.3577	-15.8969	-3.43461
	-35.3444	-12.429	-50.1432																					-35.371	-15.8414	-3.54559
	-35.3311	-12.3901	-49.9545																					-35.3577	-15.8913	-3.73979
	-35.3311	-12.3901	-49.8213																					-35.3577	-15.969	-3.84521
	-35.3179	-12.3901	-49.8158																					-35.3444	-15.9302	-4.05051
	-35.3046	-12.4956	-49.8546																					-35.3311	-15.8691	-4.1282
	-35.3046	-12.3346	-49.7825																					-35.3311	-15.8414	-4.01722
	-35.3046	-12.1571	-49.7048																					-35.3179	-15.7027	-4.0949
	-35.2913	-12.035	-49.7215																					-35.3046	-15.5362	-4.10045
	-35.2913	-11.913	-49.8657																					-35.3046	-15.3698	-4.15039
	-35.278	-11.752	-49.8213																					-35.3046	-15.3032	-4.1282
	-35.278	-11.7964	-49.9212																					-35.2913	-15.231	-4.08381
	-35.2647	-11.7687	-50.0488																					-35.2913	-15.3809	-3.9118
	-35.2647	-11.8519	-50.2763																					-35.278	-15.4031	-3.70095
	-35.2515	-12.0184	-50.4428																					-35.278	-15.564	-3.46791
	-35.2515	-12.0794	-50.6037																					-35.2647	-15.5751	-3.33474
	-35.2382	-12.1182	-50.759																					-35.2647	-15.7637	-3.21267
	-35.2382	-12.2126	-50.8867																					-35.2515	-15.7582	-3.2737
	-35.2249	-12.2292	-51.0198																					-35.2515	-15.9191	-3.19047
	-35.2249	-12.1404	-51.042																					-35.2382	-15.9579	-3.39022
	-35.2116	-12.1072	-51.0254																					-35.2382	-16.0079	-3.58998
	-35.1983	-12.1626	-51.1641																					-35.2249	-15.9191	-3.94509
	-35.1983	-12.1682	-51.1641																					-35.2249	-15.7526	-4.29465
	-35.1851	-12.3568	-51.3139																					-35.2116	-15.6028	-4.63867
	-35.1851	-12.379	-51.4471																					-35.1983	-15.514	-4.69416
	-35.1718	-12.4068	-51.4693																					-35.1983	-15.6139	-4.5166
	-35.1718	-12.3513	-51.5359																					-35.1851	-15.7471	-4.38343
	-35.1585	-12.2403	-51.5802																					-35.1851	-16.0079	-4.03387
	-35.1585	-12.1626	-51.6857																					-35.1718	-16.1577	-3.80083
	-35.1452	-12.3457	-51.8244																					-35.1718	-16.191	-3.5012
	-35.132	-12.5566	-52.013																					-35.1585	-15.9912	-3.62882
	-35.132	-12.7674	-52.0741																					-35.1585	-15.7582	-3.81747
	-35.1187	-12.8007	-51.8854																					-35.1452	-15.5418	-3.9229
	-35.1187	-12.9949	-51.9409																					-35.132	-15.5362	-3.84521
	-35.1054	-13.0782	-51.8632																					-35.132	-15.4252	-3.85631
	-35.1054	-13.2557	-52.0519																					-35.1187	-15.5751	-3.76753
	-35.0921	-13.4444	-52.2738																					-35.1187	-15.7582	-3.62882
	-35.0921	-13.6219	-52.5013																					-35.1054	-15.9746	-3.54004
	-35.0788	-13.744	-52.6123																					-35.1054	-16.1799	-3.34029
	-35.0656	-13.7607	-52.6789																					-35.0921	-16.2964	-3.46236
	-35.0656	-13.7107	-52.6123																					-35.0921	-16.3352	-3.5123
	-35.0656	-13.6719	-52.64																					-35.0788	-16.3574	-3.71205
	-35.0523	-13.5165	-52.7899																					-35.0656	-16.2797	-3.96174
	-35.0523	-13.5664	-52.9286																					-35.0656	-16.0578	-4.18368
	-35.039	-13.5332	-53.0063																					-35.0656	-15.7249	-4.46111
	-35.0257	-13.4222	-53.0118																					-35.0523	-15.5473	-4.64977
	-35.0257	-13.3279	-52.9563																					-35.0523	-15.5806	-4.71635
	-35.0125	-13.2002	-52.9452																					-35.039	-15.7027	-4.76629
	-35.0125	-13.0782	-53.0063																					-35.0257	-15.7249	-4.81068
	-34.9992	-12.9783	-53.1283																					-35.0257	-16.0301	-4.51105
	-34.9992	-12.8673	-53.1228																					-35.0125	-16.0855	-4.3335
	-34.9859	-12.8895	-53.1894																					-35.0125	-16.313	-3.95064
	-34.9726	-12.8229	-53.1727																					-34.9992	-16.4129	-3.76753
	-34.9726	-12.884	-53.267																					-34.9992	-16.3519	-3.77308
	-34.9593	-12.884	-53.2615																					-34.9859	-16.2132	-3.86186
	-34.9726	-13.1669	-53.5334																					-34.9726	-16.0744	-3.95619
	-34.9593	-13.3778	-53.6277																					-34.9726	-15.9635	-4.0949
	-34.9461	-13.5997	-53.6721																					-34.9593	-15.9302	-4.18368
	-34.9328	-13.8272	-53.7054																					-34.9726	-15.9413	-4.16149
	-34.9328	-13.8661	-53.6055																					-34.9593	-15.9191	-4.16149
	-34.9195	-13.8994	-53.6832																					-34.9461	-15.9801	-4.03387
	-34.9195	-13.7884	-53.5445																					-34.9328	-16.019	-3.98948
	-34.9062	-13.6663	-53.5833																					-34.9328	-16.08	-3.83412
	-34.9062	-13.5997	-53.5001																					-34.9195	-16.1299	-3.87851
	-34.8929	-13.3944	-53.6333																					-34.9195	-16.191	-3.81192
	-34.8929	-13.2779	-53.6887																					-34.9062	-16.252	-3.77863
	-34.8929	-13.1669	-53.8441																					-34.9062	-16.2631	-3.81192
	-34.8797	-13.056	-53.9495																					-34.8929	-16.1854	-3.95064
	-34.8664	-13.1337	-54.0217																					-34.8929	-16.0301	-4.06716
	-34.8531	-13.2113	-54.0938																					-34.8929	-15.9246	-4.07271
	-34.8531	-13.2557	-54.116																					-34.8797	-15.6749	-3.99503
	-34.8398	-13.4666	-54.1437																					-34.8664	-15.5196	-3.96728
	-34.8266	-13.572	-54.177																					-34.8531	-15.3753	-3.90625
	-34.8266	-13.5997	-54.2603																					-34.8531	-15.281	-3.83967
	-34.8266	-13.6053	-54.3934																					-34.8398	-15.4252	-3.76753
	-34.8133	-13.3778	-54.3435																					-34.8266	-15.514	-3.7176
	-34.8	-13.1226	-54.3213																					-34.8266	-15.6472	-3.81192
	-34.8	-12.8951	-54.1049																					-34.8266	-15.8469	-3.85076
	-34.7867	-12.7397	-53.9273																					-34.8133	-16.1965	-3.75089
	-34.7867	-12.8063	-53.8829																					-34.8	-16.4628	-3.80637
	-34.7734	-12.9117	-53.8663																					-34.8	-16.6515	-3.89515
	-34.7602	-13.1226	-53.9551																					-34.7867	-16.6404	-3.98393
	-34.7602	-13.3334	-54.2769																					-34.7867	-16.5794	-3.97283
	-34.7469	-13.5221	-54.5432																					-34.7734	-16.4906	-4.02832
	-34.7336	-13.7551	-54.8318																					-34.7602	-16.4407	-4.05051
	-34.7203	-13.9881	-55.0593																					-34.7602	-16.3852	-4.22252
	-34.7203	-14.0991	-55.3145																					-34.7469	-16.3408	-4.42782
	-34.7203	-14.1768	-55.4477																					-34.7336	-16.2076	-4.79958
	-34.707	-14.1768	-55.5364																					-34.7203	-16.0522	-5.22683
	-34.707	-14.0658	-55.542																					-34.7203	-15.9302	-5.47097
	-34.6938	-13.8938	-55.4865																					-34.7203	-15.8747	-5.52646
	-34.6805	-13.7496	-55.4421																					-34.707	-15.8026	-5.48761
	-34.6938	-13.5886	-55.4532																					-34.707	-15.8525	-5.11586
	-34.6805	-13.5664	-55.5753																					-34.6938	-15.8969	-4.81068
	-34.6672	-13.4888	-55.6641																					-34.6805	-15.8636	-4.53325
	-34.6539	-13.4499	-55.8194																					-34.6938	-15.8802	-4.3002
	-34.6539	-13.5332	-55.9692																					-34.6805	-15.858	-4.1282
	-34.6407	-13.6663	-56.0136																					-34.6672	-16.0966	-4.00613
	-34.6407	-13.8772	-55.9803																					-34.6539	-16.3574	-3.92844
	-34.6407	-13.9992	-55.8694																					-34.6539	-16.5794	-3.87296
	-34.6274	-14.1712	-55.7972																					-34.6407	-16.6293	-4.01722
	-34.6141	-14.2545	-55.7972																					-34.6407	-16.5072	-4.21697
	-34.6008	-14.4043	-56.0303																					-34.6407	-16.4517	-4.37234
	-34.6008	-14.5708	-56.3243																					-34.6274	-16.3741	-4.38898
	-34.6008	-14.6318	-56.6295																					-34.6141	-16.3408	-4.35569
	-34.5875	-14.715	-56.8959																					-34.6008	-16.3019	-4.23917
	-34.5743	-14.7317	-57.0512																					-34.6008	-16.3796	-4.21697
	-34.5743	-14.6373	-57.0235																					-34.6008	-16.3796	-4.25027
	-34.561	-14.5375	-57.1012																					-34.5875	-16.3463	-4.38343
	-34.5477	-14.5985	-57.2454																					-34.5743	-16.3075	-4.46666
	-34.5477	-14.6373	-57.373																					-34.5743	-16.3408	-4.62757
	-34.5477	-14.6484	-57.484																					-34.561	-16.3796	-4.64422
	-34.5344	-14.6817	-57.6838																					-34.5477	-16.5017	-4.54989
	-34.5211	-14.6984	-57.9168																					-34.5477	-16.657	-4.48331
	-34.5211	-14.6928	-58.1388																					-34.5477	-16.8291	-4.38898
	-34.5079	-14.5264	-58.1887																					-34.5344	-16.8013	-4.37234
	-34.4946	-14.4542	-58.1332																					-34.5211	-16.9067	-4.51105
	-34.4946	-14.3599	-58.0111																					-34.5211	-16.99	-4.63867
	-34.4813	-14.2656	-57.8891																					-34.5079	-16.9678	-4.7219
	-34.468	-14.2267	-57.7004																					-34.4946	-16.94	-4.68306
	-34.468	-14.3377	-57.6671																					-34.4946	-16.9012	-4.5277
	-34.4548	-14.482	-57.6116																					-34.4813	-16.7514	-4.58319
	-34.4548	-14.5819	-57.6005																					-34.468	-16.6903	-4.59428
	-34.4415	-14.8149	-57.7115																					-34.468	-16.7014	-4.5166
	-34.4415	-14.9203	-57.7781																					-34.4548	-16.8734	-4.5388
	-34.4282	-15.17	-57.9557																					-34.4548	-17.0066	-4.58873
	-34.4149	-15.392	-58.0222																					-34.4415	-17.0566	-4.52215
	-34.4149	-15.4752	-58.0666																					-34.4415	-17.1176	-4.58319
	-34.4016	-15.4752	-58.0999																					-34.4282	-17.1509	-4.47776
	-34.4016	-15.4641	-58.1443																					-34.4149	-17.0399	-4.40563
	-34.3884	-15.392	-58.2386																					-34.4149	-16.9567	-4.28911
	-34.3751	-15.3365	-58.4106																					-34.4016	-16.7791	-4.29466
	-34.3751	-15.2366	-58.566																					-34.4016	-16.6238	-4.27246
	-34.3618	-15.1811	-58.6548																					-34.3884	-16.3519	-4.34459
	-34.3485	-15.2199	-58.8934																					-34.3751	-16.2298	-4.38898
	-34.3485	-15.3143	-59.1486																					-34.3751	-16.0522	-4.55544
	-34.3353	-15.5751	-59.3927																					-34.3618	-16.0578	-4.64977
	-34.322	-15.7693	-59.5703																					-34.3485	-16.141	-4.64422
	-34.322	-15.9524	-59.6813																					-34.3485	-16.2797	-4.57209
	-34.3087	-16.0467	-59.7756																					-34.3353	-16.5683	-4.5388
	-34.2954	-16.0245	-59.7978																					-34.322	-16.8291	-4.38898
	-34.2954	-15.9246	-59.8921																					-34.322	-17.1453	-4.14484
	-34.2821	-15.7915	-59.8255																					-34.3087	-17.2785	-4.06716
	-34.2821	-15.6416	-59.6979																					-34.2954	-17.1509	-4.21697
	-34.2689	-15.4918	-59.6979																					-34.2954	-16.9456	-4.38343
	-34.2689	-15.3254	-59.4926																					-34.2821	-16.7458	-4.42782
	-34.2556	-15.1922	-59.3983																					-34.2821	-16.6293	-4.56099
	-34.2423	-15.0757	-59.3151																					-34.2689	-16.5017	-4.71635
	-34.2423	-15.0035	-59.1431																					-34.2689	-16.363	-4.9494
	-34.229	-14.9758	-59.1431																					-34.2556	-16.2298	-5.09921
	-34.2157	-15.0313	-59.1819																					-34.2423	-16.1743	-5.21018
	-34.2157	-15.1811	-59.2596																					-34.2423	-16.0467	-5.32116
	-34.2025	-15.2976	-59.4094																					-34.229	-16.0134	-5.28231
	-34.2025	-15.514	-59.5426																					-34.2157	-16.1632	-5.09921
	-34.1892	-15.5584	-59.6924																					-34.2157	-16.2132	-4.84397
	-34.1759	-15.6084	-59.759																					-34.2025	-16.4573	-4.73855
	-34.1759	-15.5529	-59.7978																					-34.2025	-16.9012	-4.55544
	-34.1626	-15.4807	-59.7978																					-34.1892	-17.2896	-4.49996
	-34.1494	-15.4807	-59.7368																					-34.1759	-17.445	-4.61648
	-34.1361	-15.5307	-59.6646																					-34.1759	-17.6225	-4.62203
	-34.1361	-15.6084	-59.5037																					-34.1626	-17.5726	-4.72745
	-34.1361	-15.7027	-59.6702																					-34.1494	-17.3395	-4.79958
	-34.1228	-15.686	-59.7201																					-34.1361	-17.2397	-4.80513
	-34.1095	-15.5473	-59.8977																					-34.1361	-17.0399	-4.9383
	-34.0962	-15.4474	-60.0253																					-34.1361	-16.8568	-5.17689
	-34.083	-15.3032	-60.0031																					-34.1228	-16.768	-5.3489
	-34.083	-15.2643	-59.9754																					-34.1095	-16.6626	-5.52091
	-34.0564	-15.2033	-59.9199																					-34.0962	-16.5572	-5.69846
	-34.0697	-15.2754	-59.8755																					-34.083	-16.5072	-5.77614
	-34.0564	-15.2754	-59.9643																					-34.083	-16.5405	-5.66517
	-34.0431	-15.2754	-60.0364																					-34.0564	-16.657	-5.47097
	-34.0298	-15.2366	-60.2195																					-34.0697	-16.7902	-5.35445
	-34.0298	-15.1645	-60.4248																					-34.0564	-16.9567	-5.21573
	-34.0166	-15.2255	-60.8299																					-34.0431	-17.1065	-5.31006
	-34.0033	-15.2643	-61.1739																					-34.0298	-17.2119	-5.42103
	-34.0033	-15.3254	-61.4846																					-34.0298	-17.2674	-5.48762
	-33.99	-15.4197	-61.7232																					-34.0166	-17.3062	-5.5653
	-33.9767	-15.4585	-61.8286																					-34.0033	-17.4117	-5.47652
	-33.9767	-15.5418	-61.9007																					-34.0033	-17.5004	-5.38219
	-33.9767	-15.6194	-61.9562																					-33.99	-17.678	-5.3489
	-33.9635	-15.7249	-62.0506																					-33.9767	-17.6891	-5.38219
	-33.9502	-15.797	-62.1116																					-33.9767	-17.8112	-5.33225
	-33.9369	-15.797	-62.1615																					-33.9767	-17.7168	-5.37109
	-33.9369	-15.969	-62.217																					-33.9635	-17.5892	-5.48761
	-33.9236	-16.1244	-62.217																					-33.9502	-17.5559	-5.532
	-33.9103	-16.313	-62.4223																					-33.9369	-17.5726	-5.532
	-33.9103	-16.5738	-62.5555																					-33.9369	-17.5559	-5.54865
	-33.8971	-16.7902	-62.7108																					-33.9236	-17.6946	-5.38219
	-33.8838	-16.9678	-62.8218																					-33.9103	-17.7557	-5.19354
	-33.8705	-17.0787	-62.8884																					-33.9103	-17.6281	-4.97159
	-33.8705	-17.3895	-62.9716																					-33.8971	-17.5226	-4.84397
	-33.8705	-17.5337	-62.9605																					-33.8838	-17.2341	-4.98269
	-33.8439	-17.5837	-62.9605																					-33.8705	-17.1009	-5.1214
	-33.8439	-17.506	-62.8496																					-33.8705	-17.0177	-5.40439
	-33.8307	-17.2563	-62.6997																					-33.8705	-17.0066	-5.50426
	-33.8174	-16.8679	-62.5444																					-33.8439	-17.2286	-5.40993
	-33.8174	-16.5794	-62.5832																					-33.8439	-17.5004	-5.31006
	-33.8174	-16.4296	-62.8107																					-33.8307	-17.789	-5.18799
	-33.8041	-16.2797	-62.9772																					-33.8174	-17.9665	-4.95494
	-33.7908	-16.1022	-63.1714																					-33.8174	-18.2384	-4.76629
	-33.7776	-16.1022	-63.3434																					-33.8174	-18.2994	-4.82733
	-33.7776	-16.1577	-63.3933																					-33.8041	-18.3716	-4.80513
	-33.7643	-16.1577	-63.3878																					-33.7908	-18.3938	-4.89391
	-33.7643	-16.313	-63.3267																					-33.7776	-18.4437	-5.09921
	-33.751	-16.2631	-63.2602																					-33.7776	-18.5713	-5.23793
	-33.7377	-16.191	-63.1214																					-33.7643	-18.6768	-5.41548
	-33.7244	-16.0855	-63.0493																					-33.7643	-18.6102	-5.51536
	-33.7244	-16.1133	-63.1658																					-33.751	-18.6546	-5.44877
	-33.7112	-16.0744	-63.2269																					-33.7377	-18.6768	-5.51536
	-33.7112	-16.2298	-63.4821																					-33.7244	-18.7433	-5.51536
	-33.6979	-16.4739	-63.7817																					-33.7244	-18.8377	-5.43768
	-33.6846	-16.707	-64.1424																					-33.7112	-18.9875	-5.28786
	-33.6713	-16.8845	-64.3699																					-33.7112	-19.0041	-5.17689
	-33.6713	-17.0455	-64.5974																					-33.6979	-18.9819	-5.19908
	-33.6581	-16.9955	-64.6973																					-33.6846	-19.0763	-5.06592
	-33.6448	-16.8235	-64.8193																					-33.6713	-19.0374	-5.21573
	-33.6448	-16.7236	-65.0135																					-33.6713	-18.993	-5.17134
	-33.6182	-16.6016	-65.1633																					-33.6581	-19.0596	-5.19354
	-33.6182	-16.6792	-65.3243																					-33.6448	-19.1928	-5.11586
	-33.6182	-16.6681	-65.3298																					-33.6448	-19.2261	-5.1325
	-33.6049	-16.7791	-65.3187																					-33.6182	-19.3481	-5.07147
	-33.5917	-16.7458	-65.1578																					-33.6182	-19.3925	-5.08811
	-33.5917	-16.6404	-64.8693																					-33.6182	-19.4702	-5.14915
	-33.5784	-16.5905	-64.6529																					-33.6049	-19.448	-5.28232
	-33.5784	-16.3352	-64.4254																					-33.5917	-19.3204	-5.38774
	-33.5518	-16.1799	-64.3033																					-33.5917	-19.1428	-5.47097
	-33.5518	-16.0633	-64.2978																					-33.5784	-18.7988	-5.69846
	-33.5385	-16.08	-64.4198																					-33.5784	-18.5436	-5.79279
	-33.5385	-16.0966	-64.6973																					-33.5518	-18.3216	-5.94815
	-33.5253	-16.2076	-64.9747																					-33.5518	-18.0997	-6.08687
	-33.5253	-16.3019	-65.3132																					-33.5385	-17.9998	-6.09242
	-33.512	-16.252	-65.6572																					-33.5385	-17.9332	-5.93706
	-33.4987	-16.2132	-65.9956																					-33.5253	-18.0109	-5.75395
	-33.4854	-16.2076	-66.2842																					-33.5253	-17.9776	-5.62633
	-33.4854	-16.1799	-66.5782																					-33.512	-18.0997	-5.58749
	-33.4722	-16.1299	-66.5783																					-33.4987	-18.2218	-5.50981
	-33.4589	-16.1133	-66.495																					-33.4854	-18.4659	-5.58749
	-33.4589	-16.1244	-66.2731																					-33.4854	-18.8044	-5.5653
	-33.4456	-16.2132	-66.212																					-33.4722	-19.165	-5.44323
	-33.4323	-16.4074	-66.3008																					-33.4589	-19.498	-5.33225
	-33.419	-16.6182	-66.384																					-33.4589	-19.8031	-5.25457
	-33.419	-16.9123	-66.8168																					-33.4456	-19.903	-5.33225
	-33.4058	-17.1176	-67.1054																					-33.4323	-19.8253	-5.5431
	-33.3925	-17.2286	-67.3495																					-33.419	-19.6478	-5.72621
	-33.3925	-17.3229	-67.5382																					-33.419	-19.4092	-5.98144
	-33.3792	-17.162	-67.4494																					-33.4058	-19.0485	-6.1701
	-33.3659	-17.1231	-67.4438																					-33.3925	-18.7877	-6.23668
	-33.3526	-16.94	-67.3273																					-33.3925	-18.588	-6.30882
	-33.3526	-16.8346	-67.172																					-33.3792	-18.2717	-6.46973
	-33.3394	-16.9345	-67.0776																					-33.3659	-18.0886	-6.54186
	-33.3261	-16.9067	-67.0721																					-33.3526	-17.911	-6.5696
	-33.3261	-17.0621	-67.1775																					-33.3526	-17.8556	-6.62509
	-33.3128	-17.1231	-67.2552																					-33.3394	-17.8722	-6.54186
	-33.2995	-17.2286	-67.466																					-33.3261	-18.1163	-6.26443
	-33.2863	-17.1287	-67.3662																					-33.3261	-18.1663	-6.05358
	-33.273	-17.1953	-67.3773																					-33.3128	-18.3771	-5.85383
	-33.273	-17.1509	-67.294																					-33.2995	-18.4215	-5.93151
	-33.2597	-17.0843	-67.344																					-33.2863	-18.4326	-5.89267
	-33.2464	-17.0177	-67.3218																					-33.273	-18.538	-5.88157
	-33.2331	-16.8956	-67.4217																					-33.273	-18.5325	-5.93151
	-33.2331	-16.9123	-67.5271																					-33.2597	-18.7156	-5.81499
	-33.2331	-16.8346	-67.7268																					-33.2464	-18.8765	-5.76505
	-33.2066	-16.8956	-68.0653																					-33.2331	-19.0929	-5.54865
	-33.2066	-17.0676	-68.5591																					-33.2331	-19.2927	-5.49871
	-33.1933	-17.1287	-68.9642																					-33.2331	-19.559	-5.30451
	-33.1933	-17.3229	-69.3137																					-33.2066	-19.8031	-5.24347
	-33.18	-17.4727	-69.6467																					-33.2066	-19.903	-5.36
	-33.18	-17.4782	-69.7965																					-33.1933	-20.0417	-5.45432
	-33.1667	-17.4228	-69.6855																					-33.1933	-20.0084	-5.50981
	-33.1535	-17.2064	-69.4358																					-33.18	-20.0362	-5.45987
	-33.1402	-17.0566	-69.1917																					-33.18	-20.0473	-5.33225
	-33.1402	-16.8956	-68.9142																					-33.1667	-19.9918	-5.24902
	-33.1269	-16.8956	-68.8587																					-33.1535	-20.0029	-5.09921
	-33.1269	-17.0233	-68.9309																					-33.1402	-19.8198	-5.20463
	-33.1004	-17.2508	-69.0807																					-33.1402	-19.7587	-5.34335
	-33.1004	-17.3451	-69.1806																					-33.1269	-19.7033	-5.42658
	-33.0871	-17.5337	-69.3082																					-33.1269	-19.8642	-5.48762
	-33.0738	-17.5615	-69.3581																					-33.1004	-20.014	-5.67072
	-33.0605	-17.4616	-69.3803																					-33.1004	-20.125	-5.83718
	-33.0605	-17.3562	-69.3415																					-33.0871	-20.1749	-6.05358
	-33.0472	-17.3229	-69.3359																					-33.0738	-20.1083	-6.24223
	-33.0472	-17.3451	-69.4414																					-33.0605	-20.0417	-6.1812
	-33.0207	-17.4228	-69.5912																					-33.0605	-19.9918	-6.15345
	-33.0207	-17.4061	-69.6744																					-33.0472	-19.9363	-6.00364
	-33.0074	-17.4949	-69.9074																					-33.0472	-20.0528	-5.7706
	-32.9941	-17.617	-70.1405																					-33.0207	-20.2637	-5.5653
	-32.9809	-17.6946	-70.3347																					-33.0207	-20.4079	-5.48207
	-32.9676	-17.8112	-70.4956																					-33.0074	-20.5744	-5.52091
	-32.9676	-17.8888	-70.6288																					-32.9941	-20.6354	-5.61523
	-32.9543	-18.083	-70.773																					-32.9809	-20.7797	-5.59304
	-32.9543	-18.2994	-70.8951																					-32.9676	-20.8074	-5.57639
	-32.941	-18.4548	-71.0338																					-32.9676	-20.9628	-5.5542
	-32.9277	-18.6601	-71.2669																					-32.9543	-21.0405	-5.57084
	-32.9145	-18.5769	-71.4																					-32.9543	-21.1958	-5.52646
	-32.9012	-18.5214	-71.5665																					-32.941	-21.2902	-5.49316
	-32.9012	-18.4215	-71.7385																					-32.9277	-21.3179	-5.62633
	-32.8879	-18.2551	-71.794																					-32.9145	-21.2957	-5.75395
	-32.8746	-18.1108	-71.8273																					-32.9012	-21.1958	-5.86492
	-32.8746	-18.1052	-71.8384																					-32.9012	-21.1126	-5.84828
	-32.8613	-18.2107	-71.9327																					-32.8879	-20.9462	-5.92041
	-32.8481	-18.3272	-71.8661																					-32.8746	-20.8074	-5.99254
	-32.8348	-18.4493	-71.7773																					-32.8746	-20.7131	-5.98144
	-32.8215	-18.5436	-71.572																					-32.8613	-20.7908	-6.04803
	-32.8215	-18.649	-71.511																					-32.8481	-20.8185	-6.1812
	-32.8082	-18.6324	-71.3667																					-32.8348	-21.0516	-6.08687
	-32.795	-18.821	-71.4555																					-32.8215	-21.2125	-6.01474
	-32.7817	-18.8321	-71.6275																					-32.8215	-21.2014	-6.04803
	-32.7684	-19.1206	-72.0714																					-32.8082	-21.3068	-5.93706
	-32.7684	-19.276	-72.4432																					-32.795	-21.44	-5.82608
	-32.7551	-19.5978	-72.9537																					-32.7817	-21.4289	-5.62633
	-32.7286	-19.792	-73.3143																					-32.7684	-21.4622	-5.40993
	-32.7286	-19.8753	-73.6028																					-32.7684	-21.3235	-5.28786
	-32.7153	-19.842	-73.7027																					-32.7551	-21.2735	-5.19909
	-32.702	-19.6977	-73.6195																					-32.7286	-21.0849	-5.27122
	-32.6887	-19.4702	-73.5807																					-32.7286	-20.9184	-5.26567
	-32.6887	-19.2316	-73.4308																					-32.7153	-20.7908	-5.26012
	-32.6754	-19.1817	-73.4808																					-32.702	-20.6132	-5.38219
	-32.6622	-19.1428	-73.6306																					-32.6887	-20.6243	-5.45432
	-32.6489	-19.1706	-73.8747																					-32.6887	-20.7353	-5.55975
	-32.6356	-19.1262	-74.0634																					-32.6754	-20.8796	-5.5542
	-32.6356	-19.0985	-74.1855																					-32.6622	-21.0738	-5.57084
	-32.6091	-19.0763	-74.2798																					-32.6489	-21.3512	-5.41548
	-32.6091	-19.0985	-74.4573																					-32.6356	-21.4233	-5.38219
	-32.5958	-19.2594	-74.7514																					-32.6356	-21.4844	-5.29341
	-32.5825	-19.3426	-74.9456																					-32.6091	-21.5177	-5.24902
	-32.5692	-19.5423	-75.3174																					-32.6091	-21.3235	-5.36554
	-32.5559	-19.6256	-75.4394																					-32.5958	-21.3679	-5.36554
	-32.5559	-19.6977	-75.4505																					-32.5825	-21.4899	-5.39329
	-32.5427	-19.6977	-75.5227																					-32.5692	-21.5454	-5.37664
	-32.5294	-19.7698	-75.5726																					-32.5559	-21.7507	-5.40439
	-32.5161	-19.8753	-75.6059																					-32.5559	-22.0892	-5.24347
	-32.5161	-19.9585	-75.5726																					-32.5427	-22.3444	-5.17134
	-32.5028	-20.0861	-75.6836																					-32.5294	-22.3444	-5.12695
	-32.4895	-20.1971	-75.8556																					-32.5161	-22.3389	-5.06592
	-32.4895	-20.2082	-75.9166																					-32.5161	-22.3	-4.9494
	-32.463	-20.1804	-75.9555																					-32.5028	-22.1502	-4.9161
	-32.4497	-20.1804	-76.0387																					-32.4895	-22.0448	-4.85507
	-32.4497	-20.1416	-76.1663																					-32.4895	-21.8561	-4.733
	-32.4364	-20.1139	-76.2884																					-32.463	-21.7063	-4.62757
	-32.4232	-19.9308	-76.4493																					-32.4497	-21.6453	-4.59983
	-32.4099	-19.903	-76.6546																					-32.4497	-21.3734	-4.73855
	-32.4099	-19.8198	-76.9431																					-32.4364	-21.329	-4.76074
	-32.3966	-19.9141	-77.154																					-32.4232	-21.2569	-4.81068
	-32.3833	-19.8531	-77.2761																					-32.4099	-21.3013	-4.7108
	-32.37	-19.8697	-77.3038																					-32.4099	-21.4788	-4.57764
	-32.37	-19.7365	-77.2206																					-32.3966	-21.5288	-4.49441
	-32.3568	-19.6811	-77.043																					-32.3833	-21.7063	-4.3224
	-32.3435	-19.5812	-76.9598																					-32.37	-21.8672	-4.28356
	-32.3302	-19.7199	-76.9598																					-32.37	-22.0226	-4.22807
	-32.3169	-19.6145	-77.0097																					-32.3568	-22.1724	-4.23917
	-32.3036	-19.792	-77.2982																					-32.3435	-22.2334	-4.12265
	-32.3036	-19.9862	-77.6645																					-32.3302	-22.1169	-4.20033
	-32.2771	-20.1139	-77.8864																					-32.3169	-22.0115	-4.36679
	-32.2771	-20.2248	-78.1139																					-32.3036	-21.7396	-4.68306
	-32.2638	-20.2137	-78.1805																					-32.3036	-21.5288	-5.12695
	-32.2505	-19.9363	-78.0529																					-32.2771	-21.3679	-5.40439
	-32.2373	-19.8975	-78.0196																					-32.2771	-21.2957	-5.53755
	-32.224	-19.8031	-78.0529																					-32.2638	-21.3789	-5.46542
	-32.2107	-19.7754	-78.1583																					-32.2505	-21.6231	-5.17134
	-32.2107	-19.8309	-78.3414																					-32.2373	-21.8395	-4.96049
	-32.2107	-20.014	-78.5467																					-32.224	-22.0226	-4.94385
	-32.1841	-20.1361	-78.7242																					-32.2107	-22.239	-4.89946
	-32.1841	-20.2748	-78.8075																					-32.2107	-22.3722	-4.94385
	-32.1709	-20.3746	-78.8574																					-32.2107	-22.3944	-5.07147
	-32.1576	-20.4301	-78.8963																					-32.1841	-22.3333	-5.24902
	-32.1443	-20.4745	-78.863																					-32.1841	-22.0947	-5.59859
	-32.1443	-20.3525	-78.9795																					-32.1709	-21.9172	-5.7373
	-32.131	-20.186	-78.9517																					-32.1576	-21.7895	-5.78169
	-32.1045	-19.8531	-78.8685																					-32.1443	-21.5787	-5.83718
	-32.1045	-19.5312	-78.8408																					-32.1443	-21.44	-5.75395
	-32.0912	-19.2316	-78.7964																					-32.131	-21.39	-5.68737
	-32.0779	-18.9986	-78.8352																					-32.1045	-21.4511	-5.5542
	-32.0646	-18.7544	-78.8852																					-32.1045	-21.4844	-5.63743
	-32.0646	-18.5269	-78.9295																					-32.0912	-21.5565	-5.70956
	-32.0381	-18.4604	-79.035																					-32.0779	-21.6286	-5.78724
	-32.0381	-18.4271	-79.2458																					-32.0646	-21.6786	-5.84828
	-32.0248	-18.5214	-79.5787																					-32.0646	-21.8173	-5.80389
	-32.0115	-18.8044	-79.945																					-32.0381	-21.8783	-5.79279
	-31.9982	-19.165	-80.3167																					-32.0381	-21.9838	-5.5542
	-31.9982	-19.5091	-80.7162																					-32.0248	-22.0004	-5.49871
	-31.985	-19.903	-80.9493																					-32.0115	-21.9116	-5.46542
	-31.9717	-20.1028	-81.1157																					-31.9982	-22.0503	-5.47652
	-31.9584	-20.2914	-81.2877																					-31.9982	-22.2112	-5.40993
	-31.9451	-20.297	-81.2655																					-31.985	-22.3888	-5.38774
	-31.9319	-20.2803	-81.3377																					-31.9717	-22.4609	-5.31561
	-31.9186	-20.2082	-81.4264																					-31.9584	-22.6718	-5.19354
	-31.9053	-20.3247	-81.5707																					-31.9451	-22.7162	-5.19354
	-31.892	-20.4801	-81.7205																					-31.9319	-22.7328	-5.30451
	-31.8787	-20.702	-82.0035																					-31.9186	-22.7439	-5.34335
	-31.8787	-20.9184	-82.3364																					-31.9053	-22.7495	-5.41548
	-31.8655	-21.0627	-82.5084																					-31.892	-22.7939	-5.47652
	-31.8522	-21.268	-82.6028																					-31.8787	-22.7328	-5.55975
	-31.8389	-21.2902	-82.5473																					-31.8787	-22.8271	-5.43768
	-31.8256	-21.3179	-82.4474																					-31.8655	-22.7828	-5.35445
	-31.8123	-21.3346	-82.4307																					-31.8522	-22.8937	-5.21018
	-31.8123	-21.3068	-82.4252																					-31.8389	-22.8937	-5.14915
	-31.7991	-21.2569	-82.5917																					-31.8256	-22.9381	-5.06037
	-31.7858	-21.2513	-82.7637																					-31.8123	-23.0713	-4.99933
	-31.7858	-21.1404	-82.8968																					-31.8123	-23.1934	-5.11586
	-31.7725	-21.1626	-83.091																					-31.7991	-23.3154	-5.24902
	-31.746	-21.2291	-83.2963																					-31.7858	-23.4098	-5.31561
	-31.746	-21.2846	-83.4351																					-31.7858	-23.3432	-5.5542
	-31.7327	-21.4122	-83.6404																					-31.7725	-23.1878	-5.73176
	-31.7194	-21.5621	-83.7791																					-31.746	-23.0435	-5.89267
	-31.7061	-21.6175	-83.9622																					-31.746	-22.9881	-6.02583
	-31.6928	-21.6619	-84.1286																					-31.7327	-22.9714	-5.98144
	-31.6796	-21.5565	-84.2896																					-31.7194	-22.9603	-5.9648
	-31.6663	-21.4899	-84.3395																					-31.7061	-23.0824	-5.85383
	-31.6663	-21.379	-84.5559																					-31.6928	-23.099	-5.78169
	-31.653	-21.3068	-84.7667																					-31.6796	-23.1046	-5.7484
	-31.6397	-21.2735	-84.9165																					-31.6663	-23.2766	-5.69291
	-31.6264	-21.1736	-85.1163																					-31.6663	-23.382	-5.83163
	-31.6132	-21.2291	-85.3049																					-31.653	-23.5429	-5.84273
	-31.5999	-21.0904	-85.3049																					-31.6397	-23.7815	-5.82608
	-31.5866	-20.9517	-85.3105																					-31.6264	-24.0312	-5.79834
	-31.5733	-20.6854	-85.1274																					-31.6132	-24.353	-5.62078
	-31.5733	-20.5189	-85.022																					-31.5999	-24.6859	-5.3378
	-31.5468	-20.469	-85.1274																					-31.5866	-24.7192	-5.14915
	-31.5468	-20.5134	-85.1884																					-31.5733	-24.5139	-5.07147
	-31.5335	-20.6188	-85.2606																					-31.5733	-24.3364	-5.07147
	-31.5202	-20.8796	-85.5657																					-31.5468	-24.0368	-5.28786
	-31.5069	-21.1293	-85.8543																					-31.5468	-23.9313	-5.3489
	-31.4937	-21.3734	-86.2427																					-31.5335	-23.8592	-5.46542
	-31.4804	-21.5232	-86.4424																					-31.5202	-23.9147	-5.45432
	-31.4671	-21.5732	-86.62																					-31.5069	-23.898	-5.51536
	-31.4538	-21.4899	-86.6311																					-31.4937	-23.9202	-5.48207
	-31.4406	-21.39	-86.5534																					-31.4804	-23.9258	-5.34335
	-31.4273	-21.2291	-86.5201																					-31.4671	-23.9646	-5.37664
	-31.414	-21.1015	-86.4535																					-31.4538	-24.1477	-5.18244
	-31.414	-20.9683	-86.4757																					-31.4406	-24.2476	-5.09921
	-31.4007	-21.0183	-86.6033																					-31.4273	-24.2421	-5.03263
	-31.3874	-21.0072	-86.9085																					-31.414	-24.3364	-5.03817
	-31.3742	-21.0793	-87.1859																					-31.414	-24.3919	-4.96049
	-31.3609	-21.0627	-87.2581																					-31.4007	-24.4973	-4.9383
	-31.3343	-21.0294	-87.3025																					-31.3874	-24.6083	-4.9383
	-31.3343	-20.874	-87.2747																					-31.3742	-24.6416	-5.03817
	-31.321	-20.8185	-87.2026																					-31.3609	-24.7803	-4.94385
	-31.3078	-20.8185	-87.2192																					-31.3343	-24.7359	-4.9383
	-31.2945	-20.9073	-87.247																					-31.3343	-24.5972	-4.92165
	-31.2812	-21.1903	-87.4689																					-31.321	-24.4529	-4.98824
	-31.2679	-21.4955	-87.8573																					-31.3078	-24.2642	-5.16579
	-31.2547	-21.8395	-88.4455																					-31.2945	-24.07	-5.43213
	-31.2547	-22.2945	-88.9893																					-31.2812	-23.9424	-5.7595
	-31.2281	-22.5941	-89.4831																					-31.2679	-23.9258	-5.97035
	-31.2281	-22.8327	-89.7938																					-31.2547	-23.8703	-6.04248
	-31.2148	-23.0768	-90.0379																					-31.2547	-24.0645	-5.87602
	-31.2015	-23.2877	-90.3598																					-31.2281	-24.1699	-5.82053
	-31.1883	-23.3376	-90.4097																					-31.2281	-24.4695	-5.72066
	-31.175	-23.4098	-90.6039																					-31.2148	-24.7692	-5.44877
	-31.1617	-23.3598	-90.676																					-31.2015	-25.0022	-5.21573
	-31.1484	-23.321	-90.7426																					-31.1883	-25.1187	-5.01598
	-31.1351	-23.2599	-90.7537																					-31.175	-25.1465	-4.81623
	-31.1219	-23.1934	-90.787																					-31.1617	-25.0189	-4.83287
	-31.1086	-23.0269	-90.7759																					-31.1484	-24.808	-4.89391
	-31.1086	-22.9603	-90.9091																					-31.1351	-24.7803	-4.93275
	-31.082	-22.8271	-90.959																					-31.1219	-24.7248	-5.11031
	-31.0688	-22.8493	-91.1643																					-31.1086	-24.6748	-5.16579
	-31.0688	-22.805	-91.2087																					-31.1086	-24.5916	-5.33225
	-31.0422	-22.7883	-91.3752																					-31.082	-24.6138	-5.40439
	-31.0422	-22.7439	-91.353																					-31.0688	-24.4418	-5.51536
	-31.0156	-22.8382	-91.5361																					-31.0688	-24.3364	-5.70401
	-31.0024	-22.6773	-91.6082																					-31.0422	-24.5028	-5.5431
	-30.9891	-22.6274	-91.7802																					-31.0422	-24.7081	-5.47652
	-30.9758	-22.6329	-92.041																					-31.0156	-24.9634	-5.42103
	-30.9492	-22.5941	-92.3684																					-31.0024	-24.9523	-5.46542
	-30.9492	-22.5553	-92.557																					-30.9891	-24.9967	-5.58194
	-30.9227	-22.6329	-92.8622																					-30.9758	-24.8413	-5.7373
	-30.9227	-22.9215	-93.184																					-30.9492	-24.7914	-5.78169
	-30.9094	-23.3265	-93.4837																					-30.9492	-24.9301	-5.74285
	-30.8961	-23.5762	-93.7167																					-30.9227	-25.1132	-5.63743
	-30.8829	-23.8869	-93.8388																					-30.9227	-25.3129	-5.61523
	-30.8696	-23.9868	-93.9165																					-30.9094	-25.5404	-5.70956
	-30.8563	-24.0368	-93.9719																					-30.8961	-25.6237	-5.90376
	-30.843	-23.9813	-93.8832																					-30.8829	-25.6514	-6.05358
	-30.8297	-23.9147	-93.8554																					-30.8696	-25.657	-6.12571
	-30.8032	-23.9036	-93.9276																					-30.8563	-25.5737	-6.07022
	-30.8032	-23.8093	-94.0219																					-30.843	-25.546	-6.02029
	-30.7766	-23.7316	-94.1883																					-30.8297	-25.6126	-5.83163
	-30.7766	-23.7205	-94.4713																					-30.8032	-25.5737	-5.69846
	-30.7634	-23.7371	-94.8819																					-30.8032	-25.3851	-5.80944
	-30.7501	-23.726	-95.2592																					-30.7766	-25.1298	-5.92041
	-30.7368	-23.7371	-95.581																					-30.7766	-24.8469	-6.16455
	-30.7235	-23.6317	-95.6976																					-30.7634	-24.6194	-6.40314
	-30.7102	-23.554	-95.6865																					-30.7501	-24.5861	-6.40314
	-30.697	-23.4763	-95.5311																					-30.7368	-24.5916	-6.58625
	-30.6837	-23.2932	-95.3258																					-30.7235	-24.8247	-6.49747
	-30.6704	-23.1712	-95.2426																					-30.7102	-25.0854	-6.43643
	-30.6571	-23.1767	-95.2759																					-30.697	-25.2963	-6.36985
	-30.6438	-23.099	-95.4201																					-30.6837	-25.3573	-6.48082
	-30.6306	-23.0768	-95.6976																					-30.6704	-25.374	-6.63619
	-30.604	-23.0657	-95.8585																					-30.6571	-25.3296	-6.78045
	-30.5907	-23.1323	-96.0138																					-30.6438	-25.4073	-6.81929
	-30.5775	-23.21	-96.2469																					-30.6306	-25.4017	-6.93026
	-30.5642	-23.2988	-96.4411																					-30.604	-25.4406	-6.88587
	-30.5642	-23.3876	-96.7241																					-30.5907	-25.6625	-6.67503
	-30.5509	-23.5207	-96.9516																					-30.5775	-25.9066	-6.42534
	-30.5243	-23.5207	-97.3067																					-30.5642	-26.1508	-6.20894
	-30.5243	-23.5152	-97.5952																					-30.5642	-26.2618	-6.12571
	-30.5111	-23.3765	-97.856																					-30.5509	-26.456	-6.06467
	-30.4845	-23.3931	-98.1057																					-30.5243	-26.3949	-6.20339
	-30.4845	-23.5096	-98.2777																					-30.5243	-26.4393	-6.36985
	-30.4579	-23.7205	-98.4719																					-30.5111	-26.517	-6.25333
	-30.4579	-23.8426	-98.6106																					-30.4845	-26.5336	-6.25888
	-30.4447	-24.0589	-98.766																					-30.4845	-26.6835	-6.08132
	-30.4181	-24.0867	-98.9269																					-30.4579	-26.7833	-5.87602
	-30.4048	-24.1533	-99.2654																					-30.4579	-26.7778	-5.7595
	-30.3916	-23.9646	-99.3486																					-30.4447	-26.8721	-5.69291
	-30.3783	-23.8093	-99.5539																					-30.4181	-26.8832	-5.87047
	-30.365	-23.6594	-99.6149																					-30.4048	-26.9831	-6.01474
	-30.3517	-23.4597	-99.7148																					-30.3916	-27.0996	-6.19229
	-30.3384	-23.3709	-99.9145																					-30.3783	-27.1828	-6.32546
	-30.3119	-23.4098	-100.003																					-30.365	-27.2439	-6.5696
	-30.3119	-23.3376	-99.9534																					-30.3517	-27.3382	-6.68612
	-30.2986	-23.432	-100.042																					-30.3384	-27.316	-6.65838
	-30.272	-23.6428	-100.198																					-30.3119	-27.3548	-6.47528
	-30.2588	-23.665	-100.225																					-30.3119	-27.4214	-6.16455
	-30.2455	-23.7926	-100.303																					-30.2986	-27.4991	-5.91486
	-30.2322	-23.9147	-100.336																					-30.272	-27.4214	-5.83163
	-30.2189	-23.9924	-100.553																					-30.2588	-27.3548	-5.7595
	-30.1924	-24.0312	-100.841																					-30.2455	-27.1773	-5.87602
	-30.1791	-24.0201	-101.13																					-30.2322	-26.9775	-6.07577
	-30.1658	-24.0423	-101.257																					-30.2189	-26.8499	-6.25888
	-30.1525	-23.9868	-101.39																					-30.1924	-26.6502	-6.52521
	-30.126	-24.0257	-101.524																					-30.1791	-26.6113	-6.5696
	-30.1127	-24.2643	-101.746																					-30.1658	-26.6113	-6.48637
	-30.0994	-24.5417	-102.034																					-30.1525	-26.7445	-6.35875
	-30.0862	-24.7803	-102.278																					-30.126	-26.8555	-6.31991
	-30.0729	-25.1465	-102.667																					-30.1127	-26.9831	-6.13681
	-30.0463	-25.2963	-103.027																					-30.0994	-27.0552	-6.01474
	-30.0463	-25.4184	-103.338																					-30.0862	-27.0941	-5.89821
	-30.033	-25.5238	-103.604																					-30.0729	-27.1495	-5.86492
	-30.0198	-25.5127	-103.799																					-30.0463	-27.2494	-5.74285
	-29.9932	-25.6181	-104.187																					-30.0463	-27.4214	-5.70401
	-29.9799	-25.8845	-104.498																					-30.033	-27.599	-5.63743
	-29.9666	-26.0343	-104.786																					-30.0198	-27.7821	-5.62078
	-29.9534	-26.3117	-105.091																					-29.9932	-27.9596	-5.77614
	-29.9401	-26.3394	-105.297																					-29.9799	-27.9042	-6.12571
	-29.9135	-26.4504	-105.535																					-29.9666	-27.8653	-6.54186
	-29.9003	-26.3894	-105.613																					-29.9534	-27.9153	-6.7971
	-29.887	-26.2229	-105.635																					-29.9401	-28.0373	-7.06343
	-29.8737	-25.9233	-105.58																					-29.9135	-28.0484	-7.16331
	-29.8471	-25.5404	-105.408																					-29.9003	-28.3037	-7.01349
	-29.8471	-25.2186	-105.258																					-29.887	-28.3813	-7.1744
	-29.8206	-24.9578	-105.252																					-29.8737	-28.4868	-7.11337
	-29.794	-24.8302	-105.508																					-29.8471	-28.6366	-7.07453
	-29.794	-24.7303	-105.768																					-29.8471	-28.7032	-6.95801
	-29.7675	-24.8469	-106.146																					-29.8206	-28.8086	-6.73606
	-29.7542	-25.0466	-106.462																					-29.794	-28.681	-6.92472
	-29.7409	-25.1853	-106.75																					-29.794	-28.5367	-6.90252
	-29.7144	-25.3129	-107.022																					-29.7675	-28.4368	-6.93026
	-29.7011	-25.3906	-107.106																					-29.7542	-28.3481	-6.90252
	-29.7011	-25.3407	-107.222																					-29.7409	-28.2926	-6.81929
	-29.6745	-25.4184	-107.35																					-29.7144	-28.226	-6.78045
	-29.648	-25.5349	-107.538																					-29.7011	-28.1871	-6.7749
	-29.6347	-25.5071	-107.533																					-29.7011	-28.1483	-6.7749
	-29.6214	-25.7457	-107.871																					-29.6745	-28.1483	-6.82484
	-29.6081	-25.8456	-108.348																					-29.648	-28.1927	-6.80819
	-29.5816	-26.1008	-108.992																					-29.6347	-28.2593	-6.86923
	-29.5683	-26.3061	-109.564																					-29.6214	-28.4313	-6.72496
	-29.555	-26.4837	-110.024																					-29.6081	-28.631	-6.65283
	-29.5417	-26.7001	-110.49																					-29.5816	-28.8252	-6.60289
	-29.5152	-26.8166	-110.729																					-29.5683	-28.9307	-6.50302
	-29.5019	-26.8888	-110.784																					-29.555	-28.9584	-6.33101
	-29.4753	-26.9276	-110.84																					-29.5417	-28.8807	-6.15345
	-29.4753	-26.8	-110.768																					-29.5152	-28.8197	-5.98144
	-29.4488	-26.6335	-110.712																					-29.5019	-28.8474	-5.70956
	-29.4355	-26.4893	-110.684																					-29.4753	-28.9529	-5.57084
	-29.4222	-26.3616	-110.585																					-29.4753	-29.2636	-5.53755
	-29.4089	-26.1785	-110.601																					-29.4488	-29.5577	-5.5542
	-29.3824	-26.0343	-110.801																					-29.4355	-29.9683	-5.64298
	-29.3691	-26.0842	-111.017																					-29.4222	-30.3012	-5.89822
	-29.3558	-26.0731	-111.373																					-29.4089	-30.4122	-6.1479
	-29.3293	-26.1841	-111.789																					-29.3824	-30.5176	-6.23113
	-29.316	-26.2507	-112.022																					-29.3691	-30.4565	-6.28107
	-29.3027	-26.1785	-112.116																					-29.3558	-30.3012	-6.38095
	-29.2894	-26.1563	-112.188																					-29.3293	-30.0126	-6.3532
	-29.2762	-26.2174	-112.227																					-29.316	-29.8184	-6.20339
	-29.2496	-26.2673	-112.371																					-29.3027	-29.591	-6.17565
	-29.2363	-26.406	-112.56																					-29.2894	-29.4689	-6.1812
	-29.2231	-26.5059	-112.882																					-29.2762	-29.3801	-6.1479
	-29.1965	-26.75	-113.309																					-29.2496	-29.2303	-6.13681
	-29.1832	-26.9387	-113.786																					-29.2363	-29.1914	-6.23668
	-29.1699	-27.0441	-114.23																					-29.2231	-29.1249	-6.27552
	-29.1434	-27.316	-114.729																					-29.1965	-29.1582	-6.39205
	-29.1301	-27.3215	-115.04																					-29.1832	-29.3912	-6.56405
	-29.1168	-27.4048	-115.295																					-29.1699	-29.6131	-6.70832
	-29.0903	-27.4825	-115.662																					-29.1434	-29.6686	-6.86368
	-29.077	-27.4381	-115.85																					-29.1301	-29.7907	-6.88033
	-29.0504	-27.2439	-116.089																					-29.1168	-29.7463	-6.98575
	-29.0372	-27.2272	-116.405																					-29.0903	-29.7685	-7.08563
	-29.0239	-27.1273	-116.477																					-29.077	-29.8018	-7.01904
	-29.0106	-27.1107	-116.566																					-29.0504	-29.9017	-6.95246
	-28.984	-27.1495	-116.732																					-29.0372	-30.0515	-7.06343
	-28.9708	-27.2494	-116.932																					-29.0239	-30.2346	-7.10227
	-28.9442	-27.3105	-117.187																					-29.0106	-30.3567	-7.1744
	-28.9309	-27.4658	-117.532																					-28.984	-30.4565	-7.21879
	-28.9176	-27.5047	-117.975																					-28.9708	-30.4288	-7.39635
	-28.8911	-27.5379	-118.38																					-28.9442	-30.4898	-7.34086
	-28.8778	-27.5102	-118.758																					-28.9309	-30.4454	-7.38525
	-28.8645	-27.6101	-119.202																					-28.9176	-30.3678	-7.413
	-28.8513	-27.6933	-119.407																					-28.8911	-30.3844	-7.31312
	-28.8247	-27.7821	-119.684																					-28.8778	-30.4843	-7.33532
	-28.8114	-28.0262	-119.873																					-28.8645	-30.6452	-7.16331
	-28.7981	-28.2426	-119.978																					-28.8513	-30.7673	-7.10782
	-28.7716	-28.5145	-120.139																					-28.8247	-30.8061	-7.00795
	-28.745	-28.6921	-120.356																					-28.8114	-30.8616	-6.99685
	-28.7317	-28.803	-120.561																					-28.7981	-30.7617	-6.92472
	-28.7185	-28.7309	-120.789																					-28.7716	-30.8838	-6.786
	-28.7052	-28.57	-121.027																					-28.745	-31.0669	-6.66948
	-28.6786	-28.3092	-121.049																					-28.7317	-31.3499	-6.50857
	-28.6521	-27.9707	-121.033																					-28.7185	-31.6772	-6.41979
	-28.6388	-27.7322	-121.027																					-28.7052	-31.9824	-6.32546
	-28.6122	-27.6267	-121.271																					-28.6786	-32.0878	-6.34766
	-28.599	-27.5102	-121.527																					-28.6521	-32.0268	-6.50857
	-28.5857	-27.5379	-121.848																					-28.6388	-31.8714	-6.7971
	-28.5724	-27.5879	-122.148																					-28.6122	-31.6439	-7.01349
	-28.5591	-27.6045	-122.309																					-28.599	-31.5607	-7.14111
	-28.5326	-27.8598	-122.614																					-28.5857	-31.5163	-7.26318
	-28.506	-28.0429	-122.919																					-28.5724	-31.4608	-7.3797
	-28.4927	-28.2426	-123.13																					-28.5591	-31.5774	-7.26873
	-28.4662	-28.3924	-123.43																					-28.5326	-31.6107	-7.34086
	-28.4662	-28.4701	-123.835																					-28.506	-31.7938	-7.45184
	-28.4396	-28.4146	-124.212																					-28.4927	-32.0712	-7.46293
	-28.4263	-28.3092	-124.589																					-28.4662	-32.221	-7.4019
	-28.3998	-28.2204	-124.939																					-28.4662	-32.2488	-7.39635
	-28.3865	-28.1483	-125.183																					-28.4396	-32.16	-7.42409
	-28.36	-28.2426	-125.516																					-28.4263	-31.9602	-7.48513
	-28.3467	-28.4479	-125.793																					-28.3998	-31.7272	-7.51287
	-28.3201	-28.6699	-125.988																					-28.3865	-31.6218	-7.43519
	-28.2936	-28.9307	-126.243																					-28.36	-31.7216	-7.46848
	-28.2803	-29.136	-126.504																					-28.3467	-32.0213	-7.35196
	-28.2537	-29.3357	-126.931																					-28.3201	-32.4208	-7.22989
	-28.2272	-29.4134	-127.314																					-28.2936	-32.5539	-7.27983
	-28.2139	-29.4189	-127.763																					-28.2803	-32.565	-7.42964
	-28.2006	-29.3357	-128.102																					-28.2537	-32.4596	-7.64604
	-28.1873	-29.4245	-128.584																					-28.2272	-32.2654	-7.84024
	-28.1475	-29.2969	-128.762																					-28.2139	-32.1766	-7.91237
	-28.1342	-29.2358	-128.856																					-28.2006	-32.0989	-7.97341
	-28.1077	-29.1582	-128.884																					-28.1873	-32.2543	-7.86244
	-28.0944	-29.1027	-128.784																					-28.1475	-32.565	-7.77921
	-28.0678	-28.9473	-128.84																					-28.1342	-32.787	-7.64049
	-28.0545	-28.8585	-128.951																					-28.1077	-32.9812	-7.54616
	-28.028	-28.8363	-129.217																					-28.0944	-33.02	-7.33532
	-28.0014	-28.8752	-129.661																					-28.0678	-32.7703	-7.32422
	-27.9749	-28.8752	-130.194																					-28.0545	-32.6427	-7.25763
	-27.9616	-29.086	-130.887																					-28.028	-32.4263	-7.36861
	-27.9483	-29.1471	-131.492																					-28.0014	-32.3209	-7.43519
	-27.9218	-29.2303	-132.124																					-27.9749	-32.2099	-7.5961
	-27.8952	-29.1859	-132.607																					-27.9616	-32.1822	-7.6183
	-27.8819	-29.1859	-133.034																					-27.9483	-32.3264	-7.46293
	-27.8686	-29.1693	-133.24																					-27.9218	-32.4319	-7.26873
	-27.8421	-29.0638	-133.462																					-27.8952	-32.5817	-7.19105
	-27.8288	-29.025	-133.673																					-27.8819	-32.7814	-7.16331
	-27.8023	-28.8585	-133.772																					-27.8686	-32.9368	-7.24099
	-27.7757	-28.7531	-133.806																					-27.8421	-32.9534	-7.413
	-27.7624	-28.7087	-133.989																					-27.8288	-33.0866	-7.59055
	-27.7359	-28.7476	-134.344																					-27.8023	-33.303	-7.73482
	-27.7093	-28.964	-134.788																					-27.7757	-33.5028	-7.84579
	-27.696	-29.2358	-135.198																					-27.7624	-33.7913	-7.91237
	-27.6828	-29.3968	-135.437																					-27.7359	-34.0132	-8.01225
	-27.6695	-29.591	-135.726																					-27.7093	-34.0687	-8.16761
	-27.6296	-29.7408	-135.947																					-27.696	-33.991	-8.34517
	-27.6164	-29.824	-136.219																					-27.6828	-33.8079	-8.4395
	-27.5898	-29.8573	-136.491																					-27.6695	-33.5138	-8.69473
	-27.5765	-30.0737	-136.763																					-27.6296	-33.4417	-8.65034
	-27.55	-30.1403	-137.018																					-27.6164	-33.4473	-8.50053
	-27.5367	-30.1847	-137.274																					-27.5898	-33.3862	-8.27859
	-27.5101	-30.1458	-137.651																					-27.5765	-33.4972	-8.0178
	-27.4969	-30.0237	-137.956																					-27.55	-33.6581	-7.8125
	-27.4703	-30.1014	-138.422																					-27.5367	-33.8579	-7.68488
	-27.457	-30.1458	-138.816																					-27.5101	-34.0188	-7.75146
	-27.4172	-30.279	-139.221																					-27.4969	-34.1076	-7.87908
	-27.4172	-30.4232	-139.454																					-27.4703	-34.1963	-7.97896
	-27.3906	-30.4621	-139.826																					-27.457	-34.1464	-8.10103
	-27.3641	-30.5287	-140.053																					-27.4172	-34.1408	-8.19536
	-27.3375	-30.5065	-140.231																					-27.4172	-34.0632	-8.41175
	-27.3242	-30.6452	-140.542																					-27.3906	-34.102	-8.46169
	-27.2977	-30.7062	-140.886																					-27.3641	-34.1076	-8.46724
	-27.2844	-30.8006	-141.235																					-27.3375	-34.163	-8.6226
	-27.2578	-30.9559	-141.646																					-27.3242	-34.2463	-8.75577
	-27.2313	-31.0447	-142.201																					-27.2977	-34.2851	-8.90003
	-27.2047	-31.078	-142.595																					-27.2844	-34.4016	-8.93333
	-27.1914	-31.1446	-143.05																					-27.2578	-34.6014	-8.88339
	-27.1516	-31.1335	-143.344																					-27.2313	-34.7845	-8.8501
	-27.1383	-31.2278	-143.832																					-27.2047	-35.1396	-8.8168
	-27.1251	-31.3998	-144.226																					-27.1914	-35.3837	-8.73912
	-27.0852	-31.5052	-144.409																					-27.1516	-35.6445	-8.56157
	-27.0719	-31.6661	-144.653																					-27.1383	-35.811	-8.58931
	-27.0454	-31.7882	-144.836																					-27.1251	-36.0274	-8.48389
	-27.0188	-32.1544	-145.169																					-27.0852	-36.3603	-8.29523
	-27.0056	-32.3264	-145.619																					-27.0719	-36.7487	-8.01225
	-26.979	-32.4319	-146.229																					-27.0454	-36.9984	-7.75701
	-26.9524	-32.5706	-146.812																					-27.0188	-37.2481	-7.42964
	-26.9259	-32.676	-147.367																					-27.0056	-37.2925	-7.31312
	-26.9126	-32.737	-147.905																					-26.979	-37.1593	-7.29647
	-26.886	-32.7703	-148.399																					-26.9524	-37.0428	-7.39635
	-26.8595	-32.8591	-148.826																					-26.9259	-36.8597	-7.47958
	-26.8462	-32.7037	-149.103																					-26.9126	-36.7432	-7.45739
	-26.8197	-32.7148	-149.409																					-26.886	-36.5157	-7.62385
	-26.7931	-32.6427	-149.486																					-26.8595	-36.4546	-7.70153
	-26.7665	-32.7148	-149.847																					-26.8462	-36.3437	-7.89573
	-26.74	-32.8369	-150.169																					-26.8197	-36.5712	-7.94012
	-26.7267	-32.9368	-150.618																					-26.7931	-36.6655	-7.94567
	-26.7001	-33.0367	-151.117																					-26.7665	-36.8985	-7.95122
	-26.6869	-33.2142	-151.806																					-26.74	-37.0483	-8.12877
	-26.6603	-33.3363	-152.444																					-26.7267	-37.2592	-8.36182
	-26.6338	-33.4695	-153.143																					-26.7001	-37.4478	-8.67254
	-26.6072	-33.6969	-153.842																					-26.6869	-37.3757	-8.99436
	-26.5806	-34.041	-154.696																					-26.6603	-37.3369	-9.29399
	-26.5674	-34.1686	-155.257																					-26.6338	-37.4146	-9.44935
	-26.5275	-34.2518	-155.878																					-26.6072	-37.5588	-9.4327
	-26.501	-34.2574	-156.233																					-26.5806	-37.6032	-9.40496
	-26.501	-34.2019	-156.511																					-26.5674	-37.7475	-9.17747
	-26.4611	-34.2851	-156.722																					-26.5275	-37.8362	-9.06649
	-26.4346	-34.335	-156.938																					-26.501	-37.9306	-8.73357
	-26.408	-34.5126	-157.293																					-26.501	-38.097	-8.45614
	-26.3815	-34.8289	-157.798																					-26.4611	-38.1414	-8.27304
	-26.3549	-34.9787	-158.275																					-26.4346	-38.319	-8.07329
	-26.3416	-35.0619	-158.747																					-26.408	-38.3356	-7.99006
	-26.3151	-35.1396	-159.163																					-26.3815	-38.2579	-8.02335
	-26.2885	-35.2506	-159.557																					-26.3549	-38.1692	-8.17316
	-26.2752	-35.1951	-159.956																					-26.3416	-38.1525	-8.25639
	-26.2487	-35.1341	-160.262																					-26.3151	-38.2302	-8.30078
	-26.2088	-35.073	-160.556																					-26.2885	-38.2246	-8.60041
	-26.1823	-35.0897	-160.927																					-26.2752	-38.4078	-8.72248
	-26.1557	-35.0508	-161.227																					-26.2487	-38.6297	-8.76132
	-26.1425	-35.1563	-161.81																					-26.2088	-38.6907	-8.90558
	-26.1159	-35.2672	-162.359																					-26.1823	-38.7629	-8.91113
	-26.0893	-35.4559	-163.058																					-26.1557	-38.9682	-8.88339
	-26.0628	-35.6057	-163.785																					-26.1425	-39.068	-8.84455
	-26.0495	-35.7333	-164.49																					-26.1159	-39.3288	-8.65035
	-26.0229	-35.75	-165.006																					-26.0893	-39.5841	-8.39511
	-25.9964	-35.7389	-165.466																					-26.0628	-39.9503	-8.18426
	-25.9566	-35.7777	-165.866																					-26.0495	-40.2943	-7.93457
	-25.9433	-35.7943	-166.332																					-26.0229	-40.5939	-7.71262
	-25.9167	-35.8831	-166.82																					-25.9964	-40.7826	-7.56836
	-25.9034	-36.0385	-167.281																					-25.9566	-40.9601	-7.45739
	-25.8636	-36.1106	-167.769																					-25.9433	-41.0489	-7.46848
	-25.837	-36.1439	-168.113																					-25.9167	-41.0933	-7.52397
	-25.8105	-36.0662	-168.579																					-25.9034	-41.0989	-7.49068
	-25.7839	-36.0718	-169.034																					-25.8636	-41.0156	-7.71262
	-25.7574	-36.1717	-169.506																					-25.837	-40.9879	-7.62385
	-25.7308	-36.1938	-169.994																					-25.8105	-41.0156	-7.6072
	-25.691	-36.2993	-170.527																					-25.7839	-41.0822	-7.50732
	-25.6777	-36.4102	-171.009																					-25.7574	-41.2598	-7.50732
	-25.6379	-36.5878	-171.636																					-25.7308	-41.4595	-7.6183
	-25.6113	-36.893	-172.225																					-25.691	-41.7037	-7.78476
	-25.5848	-36.9984	-172.757																					-25.6777	-41.9589	-7.76811
	-25.5582	-37.0705	-173.379																					-25.6379	-42.1087	-7.91792
	-25.5316	-36.8486	-173.795																					-25.6113	-42.1254	-8.05664
	-25.5051	-36.7986	-174.4																					-25.5848	-41.8812	-8.26194
	-25.4785	-36.6599	-174.899																					-25.5582	-41.7147	-8.50608
	-25.452	-36.6544	-175.482																					-25.5316	-41.4928	-8.8168
	-25.4254	-36.6544	-176.081																					-25.5051	-41.2542	-9.04985
	-25.3989	-36.8319	-176.924																					-25.4785	-41.1155	-9.25515
	-25.359	-37.0206	-177.74																					-25.452	-40.9768	-9.32728
	-25.3325	-37.065	-178.4																					-25.4254	-40.9379	-9.31063
	-25.3192	-37.1538	-179.072																					-25.3989	-40.9268	-9.16082
	-25.2794	-37.1427	-179.521																					-25.359	-40.9712	-9.11088
	-25.2395	-37.409	-180.093																					-25.3325	-41.0267	-8.94997
	-25.213	-37.7031	-180.736																					-25.3192	-41.2098	-8.85565
	-25.1864	-38.0748	-181.435																					-25.2794	-41.4096	-8.78906
	-25.1731	-38.2968	-182.212																					-25.2395	-41.8313	-8.80016
	-25.12	-38.4521	-182.872																					-25.213	-42.203	-8.74467
	-25.1067	-38.5465	-183.533																					-25.1864	-42.6136	-8.83345
	-25.0802	-38.6796	-184.193																					-25.1731	-42.9632	-8.86674
	-25.0403	-38.7906	-184.792																					-25.12	-43.2462	-8.88894
	-25.0138	-38.8572	-185.286																					-25.1067	-43.3183	-9.06095
	-24.9872	-38.9848	-185.708																					-25.0802	-43.5014	-9.02211
	-24.9607	-39.1735	-186.118																					-25.0403	-43.5791	-8.99436
	-24.9341	-39.3732	-186.607																					-25.0138	-43.7899	-8.97217
	-24.9076	-39.4786	-187.173																					-24.9872	-43.9675	-8.91113
	-24.881	-39.7505	-187.822																					-24.9607	-44.1506	-8.81126
	-24.8544	-39.9947	-188.599																					-24.9341	-44.2727	-8.78906
	-24.8279	-40.3109	-189.481																					-24.9076	-44.4502	-8.72803
	-24.7881	-40.5495	-190.252																					-24.881	-44.4724	-8.72803
	-24.7615	-40.7493	-191.096																					-24.8544	-44.4058	-8.86674
	-24.7217	-40.8658	-191.828																					-24.8279	-44.428	-8.94442
	-24.7084	-40.9102	-192.599																					-24.7881	-44.5723	-8.92778
	-24.6685	-40.9601	-193.287																					-24.7615	-44.6777	-8.94997
	-24.642	-40.9102	-193.886																					-24.7217	-44.822	-8.92778
	-24.6022	-40.9213	-194.475																					-24.7084	-44.7443	-8.93333
	-24.5756	-40.827	-194.863																					-24.6685	-44.7943	-8.91668
	-24.549	-40.8103	-195.412																					-24.642	-44.8941	-8.90558
	-24.5092	-40.9157	-196.012																					-24.6022	-44.8608	-8.99436
	-24.4959	-41.1544	-196.672																					-24.5756	-44.822	-9.16082
	-24.4561	-41.3707	-197.304																					-24.549	-44.8331	-9.35502
	-24.4295	-41.5871	-198.015																					-24.5092	-44.9885	-9.42161
	-24.3897	-41.798	-198.786																					-24.4959	-44.9385	-9.67685
	-24.3631	-41.9644	-199.635																					-24.4561	-44.9052	-9.72124
	-24.3233	-42.1254	-200.478																					-24.4295	-44.9552	-9.8544
	-24.2967	-42.1198	-201.266																					-24.3897	-44.9995	-10.1984
	-24.2702	-42.2141	-202.11																					-24.3631	-45.1216	-10.3871
	-24.2304	-42.3251	-202.764																					-24.3233	-45.2548	-10.3871
	-24.2038	-42.375	-203.369																					-24.2967	-45.4767	-10.4592
	-24.1772	-42.4694	-203.957																					-24.2702	-45.7819	-10.5036
	-24.1374	-42.3972	-204.468																					-24.2304	-46.137	-10.3482
	-24.1109	-42.3307	-204.889																					-24.2038	-46.592	-10.1929
	-24.071	-42.4083	-205.522																					-24.1772	-47.0415	-10.0264
	-24.0445	-42.5637	-206.082																					-24.1374	-47.3466	-9.96537
	-24.0179	-42.7801	-206.687																					-24.1109	-47.6407	-9.92099
	-23.9781	-43.1685	-207.508																					-24.071	-47.8627	-9.88769
	-23.9382	-43.6179	-208.285																					-24.0445	-47.9292	-10.0264
	-23.925	-44.0618	-209.234																					-24.0179	-47.9903	-10.1818
	-23.8718	-44.4835	-210.177																					-23.9781	-47.9459	-10.2983
	-23.8453	-44.7832	-211.115																					-23.9382	-47.7739	-10.4759
	-23.8187	-45.0273	-212.125																					-23.925	-47.6796	-10.6867
	-23.7789	-45.2215	-213.096																					-23.8718	-47.5353	-11.0141
	-23.7523	-45.338	-214.122																					-23.8453	-47.5131	-11.1139
	-23.7125	-45.3547	-214.949																					-23.8187	-47.7239	-11.1861
	-23.6727	-45.4435	-215.865																					-23.7789	-47.9681	-11.2971
	-23.6461	-45.4989	-216.686																					-23.7523	-48.2011	-11.3359
	-23.6195	-45.6709	-217.435																					-23.7125	-48.4453	-11.3359
	-23.5797	-45.8429	-218.228																					-23.6727	-48.6506	-11.3525
	-23.5399	-46.0593	-218.95																					-23.6461	-48.8059	-11.3969
	-23.5133	-46.4588	-219.865																					-23.6195	-49.0445	-11.5079
	-23.4735	-46.8916	-220.825																					-23.5797	-49.2443	-11.58
	-23.4469	-47.158	-221.78																					-23.5399	-49.2998	-11.6411
	-23.4071	-47.4021	-222.673																					-23.5133	-49.5051	-11.5578
	-23.3673	-47.5519	-223.544																					-23.4735	-49.5883	-11.5689
	-23.3407	-47.5963	-224.443																					-23.4469	-49.7492	-11.5467
	-23.3009	-47.7017	-225.214																					-23.4071	-50.0488	-11.4469
	-23.2743	-47.8127	-226.096																					-23.3673	-50.4372	-11.2971
	-23.2345	-48.0735	-226.99																					-23.3407	-50.8367	-11.2083
	-23.1946	-48.2677	-227.977																					-23.3009	-51.3028	-11.1639
	-23.1548	-48.5008	-228.91																					-23.2743	-51.6968	-11.3303
	-23.115	-48.6117	-229.836																					-23.2345	-51.9742	-11.4524
	-23.0884	-48.5118	-230.663																					-23.1946	-52.3293	-11.4802
	-23.0486	-48.412	-231.401																					-23.1548	-52.5846	-11.5356
	-23.0087	-48.3454	-232.178																					-23.115	-52.7566	-11.6078
	-22.9822	-48.3065	-232.91																					-23.0884	-52.9119	-11.6189
	-22.9423	-48.1956	-233.737																					-23.0486	-53.0673	-11.6078
	-22.9025	-48.1623	-234.48																					-23.0087	-53.2005	-11.5024
	-22.876	-48.1789	-235.252																					-22.9822	-53.3281	-11.4136
	-22.8361	-48.4952	-236.139																					-22.9423	-53.6055	-11.408
	-22.8096	-48.6728	-237.072																					-22.9025	-53.9107	-11.3914
	-22.7697	-49.0001	-238.081																					-22.876	-54.1271	-11.6189
	-22.7299	-49.4163	-239.197																					-22.8361	-54.2492	-11.8353
	-22.6901	-49.8047	-240.34																					-22.8096	-54.5599	-11.9185
	-22.6502	-50.1154	-241.461																					-22.7697	-54.7874	-12.085
	-22.6104	-50.5038	-242.709																					-22.7299	-55.0482	-12.1682
	-22.5838	-50.6925	-243.835																					-22.6901	-55.4199	-12.2015
	-22.544	-50.7923	-244.895																					-22.6502	-55.714	-12.207
	-22.5042	-50.7757	-245.877																					-22.6104	-56.0136	-12.2126
	-22.4643	-50.7147	-246.776																					-22.5838	-56.2078	-12.2681
	-22.4245	-50.8978	-247.925																					-22.544	-56.4464	-12.3291
	-22.3979	-50.9477	-248.901																					-22.5042	-56.8237	-12.2181
	-22.3581	-51.1696	-250.061																					-22.4643	-57.2621	-12.2015
	-22.3183	-51.3916	-251.121																					-22.4245	-57.8225	-12.0683
	-22.2784	-51.7966	-252.386																					-22.3979	-58.2719	-12.0073
	-22.2386	-52.2128	-253.568																					-22.3581	-58.4883	-12.0628
	-22.212	-52.69	-254.716																					-22.3183	-58.6215	-12.2459
	-22.1722	-53.095	-255.882																					-22.2784	-58.5216	-12.5067
	-22.1324	-53.4779	-257.008																					-22.2386	-58.3385	-12.7674
	-22.0925	-53.722	-258.123																					-22.212	-58.222	-13.1115
	-22.0527	-53.8885	-259.133																					-22.1722	-58.0167	-13.4444
	-22.0129	-54.0993	-260.187																					-22.1324	-57.9446	-13.6164
	-21.973	-54.288	-261.214																					-22.0925	-57.9002	-13.7662
	-21.9332	-54.521	-262.335																					-22.0527	-57.8613	-14.0325
	-21.8934	-54.7041	-263.461																					-22.0129	-57.7892	-14.1158
	-21.8402	-54.9982	-264.765																					-21.973	-57.9168	-14.2434
	-21.8137	-55.2812	-265.847																					-21.9332	-58.0278	-14.3211
	-21.7738	-55.4033	-267.045																					-21.8934	-58.3274	-14.3932
	-21.734	-55.7917	-268.305																					-21.8402	-58.5826	-14.2711
	-21.6809	-56.1745	-269.653																					-21.8137	-58.8878	-14.2045
	-21.6543	-56.4908	-270.952																					-21.7738	-59.2485	-14.0714
	-21.6012	-56.8237	-272.3																					-21.734	-59.3983	-14.1047
	-21.5747	-57.312	-273.748																					-21.6809	-59.7701	-14.027
	-21.5216	-57.7836	-275.23																					-21.6543	-60.0752	-14.0325
	-21.4817	-58.2053	-276.506																					-21.6012	-60.4747	-13.9549
	-21.4286	-58.6326	-277.932																					-21.5747	-60.7522	-14.088
	-21.402	-59.0099	-279.23																					-21.5216	-61.0851	-14.1435
	-21.3489	-59.2707	-280.518																					-21.4817	-61.4735	-14.1768
	-21.3091	-59.2485	-281.755																					-21.4286	-61.8342	-14.2822
	-21.2693	-59.3484	-282.97																					-21.402	-62.1671	-14.3655
	-21.2162	-59.5314	-284.357																					-21.3489	-62.2337	-14.4931
	-21.1896	-59.992	-285.805																					-21.3091	-62.3224	-14.6207
	-21.1365	-60.6245	-287.487																					-21.2693	-62.2725	-14.7428
	-21.0966	-61.3292	-289.101																					-21.2162	-62.2559	-14.9092
	-21.0568	-62.156	-290.722																					-21.1896	-62.2836	-15.1589
	-21.0037	-62.905	-292.392																					-21.1365	-62.3668	-15.4863
	-20.9639	-63.3711	-293.873																					-21.0966	-62.328	-15.8636
	-20.9107	-63.815	-295.321																					-21.0568	-62.611	-16.1688
	-20.8709	-64.2478	-296.77																					-21.0037	-62.7719	-16.3963
	-20.8311	-64.5197	-298.024																					-20.9639	-63.0049	-16.5683
	-20.7912	-64.7416	-299.322																					-20.9107	-63.3711	-16.5516
	-20.7381	-65.0912	-300.737																					-20.8709	-63.8539	-16.5072
	-20.685	-65.3908	-302.046																					-20.8311	-64.5974	-16.3574
	-20.6585	-65.7459	-303.605																					-20.7912	-65.291	-16.2409
	-20.6186	-66.2009	-305.27																					-20.7381	-66.0234	-16.0966
	-20.5655	-66.6393	-306.863																					-20.685	-66.6337	-16.0744
	-20.5257	-67.1165	-308.522																					-20.6585	-67.0499	-16.3186
	-20.4858	-67.5604	-309.992																					-20.6186	-67.4327	-16.6238
	-20.4327	-68.0764	-311.662																					-20.5655	-67.6713	-16.94
	-20.3929	-68.4149	-313.171																					-20.5257	-67.9654	-17.3007
	-20.3398	-68.6645	-314.731																					-20.4858	-68.1929	-17.5837
	-20.2867	-68.9808	-316.434																					-20.4327	-68.4093	-17.6946
	-20.2601	-69.1972	-318.043																					-20.3929	-68.6535	-17.7668
	-20.207	-69.5523	-319.758																					-20.3398	-69.0197	-17.678
	-20.1672	-69.8519	-321.4																					-20.2867	-69.4746	-17.6946
	-20.1273	-70.1183	-322.948																					-20.2601	-70.0628	-17.7002
	-20.0742	-70.5622	-324.69																					-20.207	-70.5955	-17.789
	-20.0344	-71.0505	-326.277																					-20.1672	-71.228	-17.7945
	-19.9813	-71.683	-327.97																					-20.1273	-71.8384	-17.9554
	-19.9414	-72.0825	-329.679																					-20.0742	-72.4487	-17.8944
	-19.8883	-72.4987	-331.349																					-20.0344	-72.7872	-18.0331
	-19.8485	-72.8926	-333.097																					-19.9813	-73.3698	-18.0442
	-19.7954	-73.109	-334.789																					-19.9414	-73.7471	-18.305
	-19.7422	-73.5418	-336.581																					-19.8883	-74.1466	-18.4826
	-19.7024	-73.9635	-338.318																					-19.8485	-74.4462	-18.7378
	-19.6493	-74.5406	-340.138																					-19.7954	-74.8291	-18.9542
	-19.5962	-75.1287	-342.052																					-19.7422	-75.2397	-19.0818
	-19.5563	-75.789	-343.977																					-19.7024	-75.6669	-19.1373
	-19.5165	-76.6047	-345.881																					-19.6493	-76.072	-19.1373
	-19.4634	-77.3149	-347.839																					-19.5962	-76.4715	-19.1484
	-19.4103	-78.1472	-349.815																					-19.5563	-76.7101	-19.2094
	-19.3572	-78.8851	-351.723																					-19.5165	-77.1484	-19.2538
	-19.3173	-79.5177	-353.804																					-19.4634	-77.5535	-19.2816
	-19.2642	-80.1225	-355.768																					-19.4103	-78.2193	-19.1872
	-19.2244	-80.6441	-357.805																					-19.3572	-78.863	-19.1983
	-19.1713	-81.149	-359.791																					-19.3173	-79.329	-19.3315
	-19.1182	-81.8981	-361.8																					-19.2642	-79.7674	-19.448
	-19.065	-82.6416	-363.786																					-19.2244	-80.0837	-19.7643
	-19.0252	-83.3629	-365.795																					-19.1713	-80.4887	-19.9086
	-18.9721	-84.1675	-367.898																					-19.1182	-80.866	-20.1693
	-18.919	-84.7501	-369.934																					-19.065	-81.2766	-20.1638
	-18.8659	-85.3826	-372.004																					-19.0252	-81.7705	-20.0306
	-18.8128	-86.0374	-374.051																					-18.9721	-82.3975	-19.792
	-18.7596	-86.8863	-376.087																					-18.919	-82.9523	-19.5368
	-18.7065	-87.7075	-378.107																					-18.8659	-83.4129	-19.4147
	-18.6534	-88.5565	-380.138																					-18.8128	-83.7347	-19.3426
	-18.6003	-89.3111	-382.002																					-18.7596	-83.8401	-19.5867
	-18.5472	-90.0934	-383.917																					-18.7065	-84.0454	-19.7809
	-18.4941	-90.676	-385.848																					-18.6534	-84.2673	-20.0639
	-18.441	-91.2809	-387.834																					-18.6003	-84.6724	-20.1804
	-18.3878	-91.808	-389.804																					-18.5472	-85.1773	-20.2026
	-18.3347	-92.2796	-391.868																					-18.4941	-85.7155	-20.247
	-18.2816	-92.8733	-394.037																					-18.441	-86.509	-20.1804
	-18.2152	-93.5225	-396.251																					-18.3878	-87.3358	-20.1749
	-18.1754	-94.2993	-398.548																					-18.3347	-88.3234	-20.1915
	-18.109	-95.065	-400.812																					-18.2816	-89.2833	-20.2748
	-18.0559	-95.9695	-403.159																					-18.2152	-90.2765	-20.2803
	-18.0028	-96.7019	-405.429																					-18.1754	-90.9923	-20.3469
	-17.9497	-97.3788	-407.582																					-18.109	-91.5916	-20.4357
	-17.8833	-97.967	-409.718																					-18.0559	-92.1686	-20.6132
	-17.8301	-98.594	-411.887																					-18.0028	-92.7013	-20.813
	-17.777	-99.0878	-413.874																					-17.9497	-93.2839	-21.0072
	-17.7239	-99.5705	-415.91																					-17.8833	-93.7944	-21.2347
	-17.6575	-100.159	-418.096																					-17.8301	-94.4103	-21.4677
	-17.6044	-100.73	-420.166																					-17.777	-95.004	-21.723
	-17.5513	-101.407	-422.508																					-17.7239	-95.5644	-22.1225
	-17.4849	-102.256	-424.882																					-17.6575	-96.147	-22.3389
	-17.4451	-103.127	-427.368																					-17.6044	-96.885	-22.5109
	-17.3787	-103.943	-429.893																					-17.5513	-97.7339	-22.4276
	-17.3123	-104.537	-432.151																					-17.4849	-98.5496	-22.35
	-17.2592	-105.336	-434.604																					-17.4451	-99.1821	-22.2889
	-17.2061	-105.951	-436.79																					-17.3787	-99.8036	-22.3722
	-17.1397	-106.595	-439.153																					-17.3123	-100.281	-22.6551
	-17.0998	-107.255	-441.351																					-17.2592	-100.88	-22.7939
	-17.0334	-107.827	-443.648																					-17.2061	-101.435	-22.9659
	-16.9803	-108.482	-445.995																					-17.1397	-102.017	-23.3765
	-16.9139	-109.209	-448.364																					-17.0998	-102.644	-23.6095
	-16.8608	-110.013	-450.761																					-17.0334	-103.288	-23.9202
	-16.7944	-110.94	-453.203																					-16.9803	-103.948	-24.2809
	-16.7413	-112.105	-455.722																					-16.9139	-104.759	-24.5195
	-16.6749	-113.17	-458.141																					-16.8608	-105.474	-24.8413
	-16.6218	-114.274	-460.544																					-16.7944	-106.212	-25.1576
	-16.5554	-115.268	-462.874																					-16.7413	-106.917	-25.5016
	-16.5023	-116.2	-465.193																					-16.6749	-107.666	-25.8678
	-16.4359	-117.088	-467.529																					-16.6218	-108.493	-26.1952
	-16.3695	-118.048	-470.12																					-16.5554	-109.369	-26.3505
	-16.3031	-118.93	-472.706																					-16.5023	-110.213	-26.5226
	-16.2367	-119.834	-475.264																					-16.4359	-111.017	-26.6613
	-16.1836	-120.628	-477.705																					-16.3695	-111.922	-26.8166
	-16.1172	-121.454	-480.302																					-16.3031	-112.876	-26.9553
	-16.0508	-122.165	-482.733																					-16.2367	-113.631	-27.2272
	-15.9977	-122.753	-485.141																					-16.1836	-114.286	-27.3992
	-15.9313	-123.274	-487.504																					-16.1172	-114.802	-27.7044
	-15.8517	-123.957	-489.84																					-16.0508	-115.384	-27.8653
	-15.7985	-124.684	-492.31																					-15.9977	-115.995	-27.9597
	-15.7322	-125.616	-494.734																					-15.9313	-116.594	-28.1538
	-15.6658	-126.415	-497.148																					-15.8517	-117.404	-28.2704
	-15.5994	-127.375	-499.6																					-15.7985	-118.275	-28.4035
	-15.533	-128.39	-502.036																					-15.7322	-119.135	-28.7531
	-15.4666	-129.345	-504.461																					-15.6658	-119.99	-29.1582
	-15.4002	-130.182	-506.808																					-15.5994	-120.766	-29.5965
	-15.3205	-131.153	-509.366																					-15.533	-121.46	-29.9294
	-15.2674	-132.119	-511.852																					-15.4666	-122.12	-30.4343
	-15.201	-132.951	-514.232																					-15.4002	-122.814	-30.7229
	-15.1346	-133.845	-516.729																					-15.3205	-123.546	-31.0114
	-15.055	-134.588	-519.165																					-15.2674	-124.367	-31.2611
	-14.9886	-135.553	-521.634																					-15.201	-125.438	-31.5163
	-14.9222	-136.475	-524.192																					-15.1346	-126.537	-32.0213
	-14.8558	-137.346	-526.583																					-15.055	-127.464	-32.565
	-14.7894	-138.25	-529.042																					-14.9886	-128.313	-33.0811
	-14.723	-139.182	-531.483																					-14.9222	-129.045	-33.5139
	-14.6433	-140.065	-533.991																					-14.8558	-129.822	-33.8024
	-14.5637	-140.986	-536.493																					-14.7894	-130.621	-33.9355
	-14.484	-142.051	-538.963																					-14.723	-131.531	-33.9633
	-14.4309	-143.033	-541.398																					-14.6433	-132.513	-34.0188
	-14.3512	-144.01	-544.029																					-14.5637	-133.445	-34.1575
	-14.2848	-144.803	-546.326																					-14.484	-134.46	-34.1076
	-14.2051	-145.719	-548.789																					-14.4309	-135.426	-34.0299
	-14.1387	-146.612	-551.048																					-14.3512	-136.308	-34.0077
	-14.0591	-147.638	-553.4																					-14.2848	-137.157	-34.1075
	-13.9927	-148.565	-555.586																					-14.2051	-138.139	-34.3794
	-13.913	-149.42	-557.711																					-14.1387	-139.105	-34.5792
	-13.8333	-150.402	-559.87																					-14.0591	-140.181	-34.84
	-13.7537	-151.228	-562.006																					-13.9927	-141.396	-34.9953
	-13.6873	-152.144	-564.342																					-13.913	-142.672	-34.9731
	-13.6209	-153.076	-566.667																					-13.8333	-143.893	-35.0175
	-13.5412	-153.986	-569.042																					-13.7537	-145.025	-35.1451
	-13.4748	-154.807	-571.328																					-13.6873	-145.946	-35.4781
	-13.3951	-155.617	-573.348																					-13.6209	-146.801	-35.9108
	-13.3288	-156.527	-575.467																					-13.5412	-147.733	-36.2438
	-13.2491	-157.343	-577.559																					-13.4748	-148.598	-36.6266
	-13.1694	-158.236	-579.623																					-13.3951	-149.503	-36.9041
	-13.103	-159.069	-581.671																					-13.3288	-150.468	-37.1649
	-13.0234	-159.773	-583.674																					-13.2491	-151.328	-37.4645
	-12.9437	-160.367	-585.727																					-13.1694	-151.939	-37.8584
	-12.864	-160.733	-587.585																					-13.103	-152.272	-38.5354
	-12.8109	-161.216	-589.583																					-13.0234	-152.605	-39.1624
	-12.7179	-161.493	-591.209																					-12.9437	-153.082	-39.7394
	-12.6383	-161.871	-592.846																					-12.864	-153.631	-40.2277
	-12.5719	-162.315	-594.588																					-12.8109	-154.236	-40.6272
	-12.4789	-162.703	-596.202																					-12.7179	-154.968	-40.9268
	-12.4125	-163.319	-597.978																					-12.6383	-155.678	-41.1377
	-12.3329	-163.857	-599.704																					-12.5719	-156.6	-41.3042
	-12.2532	-164.462	-601.54																					-12.4789	-157.443	-41.4873
	-12.1603	-165.033	-603.388																					-12.4125	-158.386	-41.6371
	-12.0939	-165.55	-605.225																					-12.3329	-159.296	-41.9977
	-12.0142	-166.177	-607.017																					-12.2532	-160.117	-42.4749
	-11.9345	-166.826	-608.831																					-12.1603	-160.911	-43.0131
	-11.8681	-167.508	-610.457																					-12.0939	-161.804	-43.4515
	-11.7752	-168.163	-611.888																					-12.0142	-162.703	-43.9398
	-11.6955	-168.901	-613.442																					-11.9345	-163.513	-44.3337
	-11.6026	-169.522	-614.951																					-11.8681	-164.179	-44.8719
	-11.5229	-170.249	-616.56																					-11.7752	-164.895	-45.2326
	-11.4432	-170.937	-618.308																					-11.6955	-165.4	-45.793
	-11.3635	-171.487	-619.951																					-11.6026	-165.993	-46.2424
	-11.2839	-171.992	-621.432																					-11.5229	-166.509	-46.703
	-11.2042	-172.408	-622.841																					-11.4432	-166.942	-46.9804
	-11.1113	-172.763	-624.273																					-11.3635	-167.547	-47.3855
	-11.0316	-173.051	-625.577																					-11.2839	-168.196	-47.7295
	-10.9519	-173.268	-626.975																					-11.2042	-168.873	-47.8737
	-10.859	-173.44	-628.318																					-11.1113	-169.583	-48.1567
	-10.7793	-173.745	-629.472																					-11.0316	-170.227	-48.4342
	-10.6863	-173.911	-630.543																					-10.9519	-170.821	-48.695
	-10.6067	-174.366	-631.681																					-10.859	-171.453	-48.928
	-10.5137	-174.644	-632.651																					-10.7793	-172.03	-49.0501
	-10.4341	-174.893	-633.767																					-10.6863	-172.591	-49.1222
	-10.3411	-175.31	-634.988																					-10.6067	-173.129	-49.3275
	-10.2614	-175.448	-636.025																					-10.5137	-173.595	-49.4773
	-10.1685	-175.687	-637.057																					-10.4341	-173.934	-49.6049
	-10.0888	-175.92	-638.111																					-10.3411	-174.244	-49.8657
	-10.0091	-176.092	-639.166																					-10.2614	-174.4	-50.3595
	-9.91619	-176.38	-640.231																					-10.1685	-174.477	-50.7979
	-9.83652	-176.608	-641.285																					-10.0888	-174.516	-51.3638
	-9.75686	-176.741	-642.145																					-10.0091	-174.499	-51.8965
	-9.66391	-176.83	-642.955																					-9.91619	-174.527	-52.3293
	-9.57096	-176.863	-643.677																					-9.83652	-174.599	-52.7288
	-9.49129	-176.952	-644.354																					-9.75686	-174.605	-53.206
	-9.39834	-177.002	-644.981																					-9.66391	-174.766	-53.6166
	-9.31867	-177.163	-645.597																					-9.57096	-174.81	-54.116
	-9.22572	-177.179	-646.251																					-9.49129	-174.949	-54.6043
	-9.11949	-177.357	-646.906																					-9.39834	-175.143	-54.9095
	-9.03982	-177.623	-647.699																					-9.31867	-175.171	-55.3644
	-8.94687	-177.873	-648.31																					-9.22572	-175.332	-55.6363
	-8.8672	-178.2	-649.064																					-9.11949	-175.387	-56.0525
	-8.77425	-178.583	-649.63																					-9.03982	-175.437	-56.4076
	-8.6813	-178.816	-650.102																					-8.94687	-175.498	-56.7183
	-8.60163	-178.949	-650.413																					-8.8672	-175.426	-57.1955
	-8.4954	-179.249	-650.779																					-8.77425	-175.249	-57.6782
	-8.41573	-179.355	-651.051																					-8.6813	-175.021	-58.1942
	-8.32278	-179.466	-651.323																					-8.60163	-174.605	-58.7214
	-8.22983	-179.543	-651.611																					-8.4954	-174.4	-59.1264
	-8.13688	-179.482	-651.811																					-8.41573	-174.117	-59.476
	-8.03066	-179.338	-651.922																					-8.32278	-173.956	-59.6979
	-7.95098	-179.038	-652																					-8.22983	-173.767	-59.7312
	-7.85804	-178.822	-652.05																					-8.13688	-173.628	-60.0309
	-7.76509	-178.655	-652.216																					-8.03066	-173.551	-60.2639
	-7.67214	-178.539	-652.466																					-7.95098	-173.368	-60.6911
	-7.57919	-178.55	-652.638																					-7.85804	-173.068	-61.0019
	-7.48624	-178.533	-652.854																					-7.76509	-172.569	-61.418
	-7.39329	-178.467	-653.015																					-7.67214	-172.114	-61.8452
	-7.30034	-178.372	-652.882																					-7.57919	-171.553	-62.217
	-7.20739	-178.323	-652.887																					-7.48624	-171.032	-62.4168
	-7.11444	-178.167	-652.749																					-7.39329	-170.371	-62.7552
	-7.0215	-178.073	-652.671																					-7.30034	-169.694	-63.0771
	-6.92855	-178.012	-652.538																					-7.20739	-168.973	-63.3434
	-6.8356	-177.923	-652.704																					-7.11444	-168.202	-63.582
	-6.74265	-177.906	-652.721																					-7.0215	-167.475	-63.8317
	-6.6497	-178.051	-652.688																					-6.92855	-166.842	-64.0314
	-6.54347	-178.134	-652.593																					-6.8356	-166.199	-64.2756
	-6.4638	-178.117	-652.388																					-6.74265	-165.533	-64.5197
	-6.37085	-178.101	-652.183																					-6.6497	-165.006	-64.6418
	-6.26463	-178.073	-651.889																					-6.54347	-164.423	-64.8582
	-6.18495	-177.895	-651.556																					-6.4638	-163.696	-65.1411
	-6.092	-177.701	-651.373																					-6.37085	-163.08	-65.4519
	-5.99905	-177.557	-651.101																					-6.26463	-162.403	-65.6794
	-5.90611	-177.385	-650.74																					-6.18495	-161.754	-65.8514
	-5.81316	-177.157	-650.346																					-6.092	-161.161	-65.7792
	-5.72021	-176.897	-649.88																					-5.99905	-160.689	-65.6183
	-5.62726	-176.702	-649.575																					-5.90611	-160.073	-65.4685
	-5.53431	-176.519	-649.225																					-5.81316	-159.363	-65.5185
	-5.42808	-176.325	-648.831																					-5.72021	-158.653	-65.5296
	-5.34841	-176.192	-648.421																					-5.62726	-157.915	-65.757
	-5.24218	-175.931	-647.833																					-5.53431	-157.21	-65.9069
	-5.14923	-175.826	-647.378																					-5.42808	-156.611	-66.1177
	-5.05629	-175.615	-646.734																					-5.34841	-156.061	-66.2731
	-4.96334	-175.343	-646.018																					-5.24218	-155.529	-66.4451
	-4.87039	-175.104	-645.308																					-5.14923	-155.096	-66.6393
	-4.77744	-174.882	-644.664																					-5.05629	-154.474	-67.0499
	-4.68449	-174.744	-644.054																					-4.96334	-153.992	-67.4494
	-4.59154	-174.805	-643.56																					-4.87039	-153.293	-67.7657
	-4.49859	-174.855	-643.011																					-4.77744	-152.466	-68.1208
	-4.41892	-174.855	-642.362																					-4.68449	-151.6	-68.1319
	-4.31269	-174.76	-641.69																					-4.59154	-150.807	-68.1485
	-4.21975	-174.494	-640.847																					-4.49859	-149.93	-68.0986
	-4.1268	-174.122	-639.943																					-4.41892	-149.009	-68.1263
	-4.04712	-173.728	-639.143																					-4.31269	-148.293	-67.9654
	-3.95417	-173.345	-638.344																					-4.21975	-147.611	-67.8822
	-3.8745	-172.94	-637.507																					-4.1268	-146.812	-67.7823
	-3.78156	-172.541	-636.752																					-4.04712	-146.085	-67.7657
	-3.68861	-172.075	-635.886																					-3.95417	-145.436	-67.7601
	-3.60894	-171.636	-635.121																					-3.8745	-144.692	-67.8267
	-3.51599	-171.154	-634.216																					-3.78156	-144.11	-67.7213
	-3.42304	-170.86	-633.317																					-3.68861	-143.527	-67.7268
	-3.34337	-170.621	-632.274																					-3.60894	-142.95	-67.6103
	-3.26369	-170.21	-631.181																					-3.51599	-142.428	-67.3606
	-3.17075	-169.866	-630.094																					-3.42304	-141.846	-67.1831
	-3.09108	-169.45	-629.084																					-3.34337	-141.18	-67.0499
	-3.01141	-168.945	-627.83																					-3.26369	-140.492	-67.0499
	-2.93174	-168.657	-626.825																					-3.17075	-139.549	-67.1664
	-2.85207	-168.285	-625.694																					-3.09108	-138.705	-67.1331
	-2.77239	-167.88	-624.617																					-3.01141	-137.779	-67.1442
	-2.69272	-167.614	-623.757																					-2.93174	-136.863	-67.1664
	-2.62633	-167.353	-622.975																					-2.85207	-135.975	-67.1442
	-2.54666	-166.981	-622.215																					-2.77239	-135.243	-67.0665
	-2.48027	-166.77	-621.499																					-2.69272	-134.677	-66.8557
	-2.41388	-166.537	-620.622																					-2.62633	-134.017	-66.6615
	-2.33421	-166.304	-619.668																					-2.54666	-133.439	-66.4174
	-2.26781	-166.005	-618.713																					-2.48027	-132.857	-66.1455
	-2.20142	-165.588	-617.576																					-2.41388	-132.23	-65.918
	-2.13503	-165.283	-616.605																					-2.33421	-131.73	-65.6628
	-2.06864	-165.078	-615.606																					-2.26781	-131.22	-65.4796
	-1.98896	-164.984	-614.746																					-2.20142	-130.654	-65.2743
	-1.93585	-164.928	-613.769																					-2.13503	-129.983	-65.3021
	-1.85618	-164.773	-612.626																					-2.06864	-129.167	-65.2688
	-1.80307	-164.529	-611.556																					-1.98896	-128.251	-65.241
	-1.73668	-164.362	-610.313																					-1.93585	-127.441	-65.2466
	-1.68356	-164.04	-609.247																					-1.85618	-126.598	-65.2854
	-1.61717	-163.696	-608.21																					-1.80307	-125.921	-65.2188
	-1.56406	-163.225	-607.094																					-1.73668	-125.227	-65.2744
	-1.49766	-162.814	-606.14																					-1.68356	-124.689	-65.18
	-1.44455	-162.27	-605.097																					-1.61717	-124.062	-65.1634
	-1.39144	-161.96	-604.265																					-1.56406	-123.419	-65.1467
	-1.32504	-161.643	-603.305																					-1.49766	-122.83	-65.069
	-1.27193	-161.36	-602.406																					-1.44455	-122.353	-64.9636
	-1.21881	-161.138	-601.357																					-1.39144	-121.993	-64.7472
	-1.1657	-160.944	-600.264																					-1.32504	-121.643	-64.4531
	-1.11259	-160.75	-599.232																					-1.27193	-121.205	-64.1701
	-1.07275	-160.45	-598.211																					-1.21881	-120.761	-63.9315
	-1.01964	-160.206	-597.135																					-1.1657	-120.101	-63.8261
	-0.96653	-159.929	-596.136																					-1.11259	-119.557	-63.6541
	-0.92669	-159.496	-594.915																					-1.07275	-118.852	-63.643
	-0.88686	-159.13	-593.755																					-1.01964	-118.17	-63.5653
	-0.83374	-158.813	-592.524																					-0.96653	-117.52	-63.6708
	-0.79391	-158.553	-591.347																					-0.92669	-116.893	-63.693
	-0.75407	-158.342	-590.182																					-0.88686	-116.211	-63.7984
	-0.71423	-158.192	-589.006																					-0.83374	-115.739	-63.8872
	-0.68768	-157.987	-587.846																					-0.79391	-115.345	-63.8816
	-0.64784	-157.654	-586.675																					-0.75407	-114.985	-63.7984
	-0.60801	-157.465	-585.799																					-0.71423	-114.663	-63.5764
	-0.58145	-157.138	-584.883																					-0.68768	-114.419	-63.2158
	-0.55489	-156.805	-584.023																					-0.64784	-114.064	-62.9217
	-0.54161	-156.527	-583.208																					-0.60801	-113.664	-62.5776
	-0.51506	-156.244	-582.37																					-0.58145	-113.226	-62.1726
	-0.47522	-156.106	-581.632																					-0.55489	-112.904	-61.8341
	-0.46194	-156.078	-580.955																					-0.54161	-112.704	-61.4735
	-0.43539	-156.022	-580.172																					-0.51506	-112.36	-61.2848
	-0.42211	-155.978	-579.273																					-0.47522	-111.955	-61.0795
	-0.40883	-155.728	-578.325																					-0.46194	-111.483	-60.9519
	-0.39555	-155.529	-577.343																					-0.43539	-111.078	-60.9685
	-0.38227	-155.157	-576.188																					-0.42211	-110.64	-60.9242
	-0.369	-154.896	-575.057																					-0.40883	-110.324	-60.8742
	-0.35572	-154.763	-574.025																					-0.39555	-109.924	-60.8631
	-0.35572	-154.635	-573.026																					-0.38227	-109.375	-60.8853
	-0.34244	-154.547	-572.132																					-0.369	-108.937	-60.7577
	-0.35572	-154.474	-571.306																					-0.35572	-108.598	-60.5801
	-0.35572	-154.419	-570.512																					-0.35572	-108.115	-60.4193
	-0.35572	-154.341	-569.824																					-0.34244	-107.81	-60.2417
	-0.35572	-154.203	-569.081																					-0.35572	-107.472	-59.992
	-0.369	-154.064	-568.393																					-0.35572	-107.133	-59.8921
	-0.369	-153.914	-567.693																					-0.35572	-106.778	-59.6813
	-0.38227	-153.603	-566.9																					-0.35572	-106.406	-59.5425
	-0.39555	-153.42	-566.123																					-0.369	-106.068	-59.4538
	-0.40883	-153.326	-565.319																					-0.369	-106.018	-59.1098
	-0.42211	-153.082	-564.592																					-0.38227	-105.796	-59.0099
	-0.43539	-152.91	-563.821																					-0.39555	-105.641	-58.9377
	-0.46194	-152.81	-563.144																					-0.40883	-105.563	-58.9156
	-0.4885	-152.682	-562.417																					-0.42211	-105.336	-58.9377
	-0.50178	-152.532	-561.751																					-0.43539	-105.103	-59.0154
	-0.52834	-152.51	-561.157																					-0.46194	-104.825	-58.9377
	-0.55489	-152.466	-560.652																					-0.4885	-104.553	-58.8656
	-0.58145	-152.31	-560.114																					-0.50178	-104.109	-58.8212
	-0.62128	-152.088	-559.537																					-0.52834	-103.832	-58.7324
	-0.63456	-151.889	-559.015																					-0.55489	-103.543	-58.8212
	-0.66112	-151.811	-558.538																					-0.58145	-103.216	-58.8878
	-0.70096	-151.894	-558.178																					-0.62128	-102.816	-58.91
	-0.74079	-151.95	-557.784																					-0.63456	-102.411	-58.9377
	-0.78063	-152.077	-557.495																					-0.66112	-102.184	-58.9433
	-0.82046	-152.172	-557.146																					-0.70096	-101.956	-58.9267
	-0.8603	-152.111	-556.568																					-0.74079	-101.746	-58.9544
	-0.90014	-152.155	-555.886																					-0.78063	-101.391	-58.9932
	-0.95325	-152.088	-555.414																					-0.82046	-101.146	-58.9877
	-0.99308	-152.094	-554.954																					-0.8603	-100.952	-59.021
	-1.0462	-152.155	-554.676																					-0.90014	-100.758	-58.96
	-1.09931	-152.122	-554.371																					-0.95325	-100.569	-58.8434
	-1.13914	-152.127	-554.282																					-0.99308	-100.414	-58.677
	-1.19226	-152.111	-554.144																					-1.0462	-100.297	-58.455
	-1.25865	-151.928	-553.949																					-1.09931	-100.12	-58.2886
	-1.31176	-151.85	-553.9																					-1.13914	-99.9977	-58.0389
	-1.37816	-151.794	-553.689																					-1.19226	-99.848	-57.8669
	-1.43127	-151.883	-553.483																					-1.25865	-99.909	-57.6283
	-1.49766	-152.105	-553.25																					-1.31176	-99.9146	-57.2621
	-1.56406	-152.199	-552.917																					-1.37816	-99.7481	-56.9846
	-1.63045	-152.288	-552.507																					-1.43127	-99.5373	-56.735
	-1.69684	-152.305	-552.118																					-1.49766	-99.3153	-56.6573
	-1.76323	-152.344	-551.808																					-1.56406	-99.1322	-56.5241
	-1.8429	-152.427	-551.558																					-1.63045	-98.8659	-56.4908
	-1.90929	-152.494	-551.486																					-1.69684	-98.5662	-56.5963
	-1.98896	-152.36	-551.458																					-1.76323	-98.2666	-56.7904
	-2.06864	-152.277	-551.441																					-1.8429	-98.028	-57.029
	-2.13503	-152.1	-551.386																					-1.90929	-97.8394	-57.2954
	-2.22798	-151.872	-551.297																					-1.98896	-97.8616	-57.4341
	-2.29437	-151.817	-551.275																					-2.06864	-97.8338	-57.4951
	-2.38732	-151.756	-551.303																					-2.13503	-97.7062	-57.6671
	-2.48027	-151.739	-551.508																					-2.22798	-97.7728	-57.6172
	-2.55994	-151.711	-551.586																					-2.29437	-97.8283	-57.4896
	-2.65289	-151.811	-551.802																					-2.38732	-97.856	-57.3509
	-2.73256	-151.994	-552.085																					-2.48027	-97.917	-57.2455
	-2.82551	-152.188	-552.346																					-2.55994	-97.8727	-57.1955
	-2.91846	-152.41	-552.679																					-2.65289	-97.7838	-57.2843
	-3.01141	-152.693	-552.962																					-2.73256	-97.684	-57.2954
	-3.10435	-152.799	-553.2																					-2.82551	-97.5897	-57.3453
	-3.1973	-153.048	-553.445																					-2.91846	-97.3122	-57.4396
	-3.30353	-153.098	-553.694																					-3.01141	-97.1402	-57.5173
	-3.3832	-153.198	-553.85																					-3.10435	-97.0792	-57.5617
	-3.48943	-153.259	-554.16																					-3.1973	-97.0071	-57.545
	-3.58238	-153.359	-554.416																					-3.30353	-97.0848	-57.4618
	-3.67533	-153.381	-554.787																					-3.3832	-97.0181	-57.5062
[truncated: 2,923 more rows]

## Sheet: Fig.4
Fig.4A: 9-phenanthrol on firing in LC neuron (rate histogram)						Fig.4B: the effect of 9-phenanthrol on spike firing in LC neurons
time (ms)	10 s average					Recording file ID	Control	9-pt
0	1.37593					218170000.abf	1.21	0.78
0.158303	1.64117					218170001.abf	1.94	1.63
0.326645	1.41983					218170003.abf	1.41	0.8
0.49305	1.43119					218170004.abf	1.75	1.39
0.668175	1.33261					218180000.abf	2.71	1.78
0.8251	1.40214					218180001.abf	2.95	1.38
0.999592	1.35572
1.15596	1.48159					From 2 mice
1.33003	1.47281
1.49141	1.36641
1.65596	1.64736
1.83425	1.50113
1.99479	1.69073
2.15607	1.54596
2.32394	1.404
2.4955	1.3663
2.6631	1.69676
2.8282	1.5178
2.98909	1.37798
3.16205	1.27107
3.3326	1.55108
3.49807	1.66806
3.6628	1.18575
3.82653	1.18327
3.99638	1.33671
4.1636	1.59307
4.32202	1.48028
4.49526	1.16734
4.64929	2.09413
4.82628	1.09588
4.99812	0.951825
5.16871	1.27099
5.32546	1.45559					Suggested Figure Legend:
5.49673	0.819909
5.66518	0.93287					The paired mean difference between Control and 9-pt is shown in the above Gardner-Altman estimation plot. Both groups are plotted on the left axes as a slopegraph: each paired set of observations is connected by a line. The paired mean difference is plotted on a floating axes on the right as a bootstrap sampling distribution. The mean difference is depicted as a dot; the 95% confidence interval i…
5.82781	0.969066
5.99975	1.32228
6.17025	1.0788
6.35918	0.882685
6.4995	0.658104
6.656	0.782676
6.8235	1.11119
7.00368	0.886996
7.16884	0.961897					Results:
7.31718	1.25513
7.50182	1.01685					The paired mean difference between Control and 9-pt is -0.702 [95.0%CI -1.22, -0.442].
7.66756	0.735945
7.85105	0.986347
8.00501	0.709969					The P value of the two-sided permutation t-test is 0.0.
8.1655	1.18105
8.33008	1.01342					The effect sizes and CIs are reported above as: effect size [CI width lower bound; upper bound]
8.49664	0.962487
8.65663	1.11105
8.8337	1.28321
8.99116	0.971509
9.15731	1.23105
9.33054	1.44797
9.49213	1.19822
9.65661	1.21669
9.82912	1.12776
9.99331	0.759244
10.161	1.02182
10.3248	1.0445
10.4992	1.03652
10.6649	1.2086
10.8295	0.883646
10.9802	0.804433
11.164	0.924409
11.3354	0.917846
11.4914	1.09746
11.6569	1.32606
11.8377	1.05277
11.987	1.13672
12.1562	0.910052

## Sheet: Fig.6
		Fig.6C and D: integrated oscillation power and frequency at different membrane potentials.															Fig.6F,G: the effect of 9-phenanthrol on subthresold oscillations at -40 mV in SCN neurons										Fig.6I,J: the effect of CBA on subthresold oscillations at -40 mV in SCN neurons
		Power						Frequency
			-55 mV	-50 mV	-45 mV	-40 mV		-55 mV	-50 mV	-45 mV	-40 mV							Control			9-phenanthrol								Control			CBA
		20d10000.abf	0.24	0.22	0.34	0.47		3.0714	3.1988	3.2865	3.7439						Recording file ID	Fre (Hz)	Power (mV2)		Fre (Hz)	Power (mV2)						Recording file ID	Fre (Hz)	Power (mV2)		Fre (Hz)	Power (mV2)
		20d10002.abf	0.14	0.27	0.6	1.54		3.088	3.0091	2.8929	2.4751						20n30002.abf	2.8061	20.27		2.628	7.52						20d10004.abf	2.5327	11.98		2.7622	2.63
		20d04000.abf	0.41	0.42	0.8	1.06		3.3673	3.5866	3.6053	3.6772						20n20000.abf	2.1689	38.57		1.971	15.07						20d10007.abf	3.3138	7.8		2.9939	1.61
		20d04001.abf	1.52	0.83	1.46	1.44		2.8986	3.4098	3.0385	3.6648						20n30006.abf*	1.8865	23.6		2.4341	2.57						20d09007.abf	3.0045	13.5		3.0925	0.97
		20d04003.abf	0.13	0.17	0.5	1.37		2.4946	2.6403	2.9414	2.7928						20n19000.abf	2.55	22.89		2.2951	2.9						20d07006.abf	4.0917	9.06		2.6209	4.05
		20d03000.abf	0.52	0.38	0.8	2.07		2.7693	2.4456	2.4865	2.7482						20n12015.abf	3.2968	13.82		3.2465	4.77						20d07008.abf*	2.5272	24.96		3.3611	1.08
		20d03002.abf	0.16	0.3	0.73	2.32		3.0776	2.9663	3.3392	3.5881						20o09014.abf	2.225	6.64		2.246	1.1						20d04006.abf	2.6307	13.99		3.0668	0.7
		20d02001.abf	0.02	0.04	0.09	0.181		3.4037	3.4022	3.1769	3.3397																	20d01006.abf	1.9763	10.23		2.2722	2.83
		20d02003.abf	0.04	0.07	0.17	0.35		3.0229	3.5466	3.214	3.0967						From 6 mice
		20d01000.abf	0.58	0.56	0.9	1.07		3.051	3.3129	3.4193	3.6692																	From 6 mice
		20n30002.abf	0.39	0.94	7.53	20.27		2.6341	2.5822	2.5124	2.8061						Frequency					Power							Frequency						Power
		20n20000.abf	0.1	0.19	45.8	38.57		2.836	2.7927	2.8267	2.1689
		20d10004.abf	0.33	0.43	1.2	11.98		2.3552	2.8189	2.7187	2.5327
		20d10007.abf	1.66	7.21	13.28	7.8		2.7334	3.0937	3.4309	3.3138
		20d09001.abf	6.8	13.88	15.94	13.57		3.0116	3.2805	3.3345	3.4253
		20d09005.abf	0.13	0.2	0.33	0.74		2.5971	2.5451	2.6009	2.7807
		20d09007.abf	2.93	13.99	21.76	13.5		2.6911	3.3727	3.0631	3.0045
		20d07006.abf	2.62	7.26	14.58	9.06		2.8903	3.1965	3.6737	4.0917
		20d07008.abf*	0.3	1.56	15.16	24.96		2.6225	2.2799	2.7439	2.5272
		20d04006.abf	0.23	0.44	2.37	13.99		3.0233	2.4636	2.3787	2.6307
		20d03003.abf	0.27	9.6	12.55	2.69		2.4207	2.5835	2.57485	2.0817
		20d01002.abf	0.5	0.43	0.59	0.93		2.9462	3.3545	3.5533	3.736
		20d01004.abf	0.78	1.17	1.58	2.68		2.8292	2.8582	3.5467	3.841
		20d01006.abf	0.14	0.23	2.23	10.23		2.8433	2.7589	2.1259	1.9763
		20n30004.abf	0.23	0.28	0.55	0.85		2.9539	3.5283	3.1698	3.8002
		20n30006.abf*	0.28	39.85	60.39	23.6		2.222	2.1568	2.3551	1.8865						Suggested Figure Legend:					Suggested Figure Legend:							Suggested Figure Legend:						Suggested Figure Legend:
		20n20002.abf	0.53	0.87	2.29	6.15		3.1537	3.1619	3.2276	3.9977
		20n20004.abf	0.26	0.66	1.07	1.5		3.15	3.3365	3.7686	4.1756						The paired mean difference between Con and 9-pt is shown in the above Gardner-Altman estimation plot. Both groups are plotted on the left axes as a slopegraph: each paired set of observations is connected by a line. The paired mean difference is plotted on a floating axes on the right as a bootstrap sampling distribution. The mean difference is depicted as a dot; the 95% confidence interval is in…
		20n19000.abf	0.25	0.73	9.31	22.89		2.3032	2.2407	2.0065	2.55											The paired mean difference between Con and 9-pt is shown in the above Gardner-Altman estimation plot. Both groups are plotted on the left axes as a slopegraph: each paired set of observations is connected by a line. The paired mean difference is plotted on a floating axes on the right as a bootstrap sampling distribution. The mean difference is depicted as a dot; the 95% confidence interval is in…							The paired mean difference between Con and CBA is shown in the above Gardner-Altman estimation plot. Both groups are plotted on the left axes as a slopegraph: each paired set of observations is connected by a line. The paired mean difference is plotted on a floating axes on the right as a bootstrap sampling distribution. The mean difference is depicted as a dot; the 95% confidence interval is ind…						The paired mean difference between Con and CBA is shown in the above Gardner-Altman estimation plot. Both groups are plotted on the left axes as a slopegraph: each paired set of observations is connected by a line. The paired mean difference is plotted on a floating axes on the right as a bootstrap sampling distribution. The mean difference is depicted as a dot; the 95% confidence interval is ind…
		20n19002.abf	0.25	0.2	0.17	0.28		2.801	3.2327	3.9614	3.8933
		20n12015.abf	5.59	26.25	17.87	13.82		2.7345	3.0752	3.3034	3.2968
		From 20 mice
																	Results:					Results:
																	The paired mean difference between Con and 9-pt is -0.0188 [95.0%CI -0.173, 0.314].					The paired mean difference between Con and 9-pt is -15.3 [95.0%CI -20.3, -9.73].							Results:						Results:
																													The paired mean difference between Con and CBA is 0.0132 [95.0%CI -0.723, 0.392].						The paired mean difference between Con and CBA is -11.1 [95.0%CI -17.3, -7.83].
																	The P value of the two-sided permutation t-test is 0.904.					The P value of the two-sided permutation t-test is 0.0.							The P value of the two-sided permutation t-test is 0.967.						The P value of the two-sided permutation t-test is 0.0122.
																	The effect sizes and CIs are reported above as: effect size [CI width lower bound; upper bound]					The effect sizes and CIs are reported above as: effect size [CI width lower bound; upper bound]							The effect sizes and CIs are reported above as: effect size [CI width lower bound; upper bound]						The effect sizes and CIs are reported above as: effect size [CI width lower bound; upper bound]
		Suggested Figure Legend:							Suggested Figure Legend:
		The mean difference for 3 comparisons against the shared control -55 mV are shown in the above Cumming estimation plot. The raw data is plotted on the upper axes. On the lower axes, mean differences are plotted as bootstrap sampling distributions. Each mean difference is depicted as a dot. Each 95% confidence interval is indicated by the ends of the vertical error bars.							The mean difference for 3 comparisons against the shared control -55 mV are shown in the above Cumming estimation plot. The raw data is plotted on the upper axes. On the lower axes, mean differences are plotted as bootstrap sampling distributions. Each mean difference is depicted as a dot. Each 95% confidence interval is indicated by the ends of the vertical error bars.
		Results:							Results:
		The unpaired mean difference between -55 mV and -50 mV is 3.27 [95.0%CI 1.01, 7.93]. The P value of the two-sided permutation t-test is 0.0306. The unpaired mean difference between -55 mV and -45 mV is 7.25 [95.0%CI 3.7, 13.9]. The P value of the two-sided permutation t-test is 0.0004. The unpaired mean difference between -55 mV and -40 mV is 7.21 [95.0%CI 4.39, 11.3]. The P value of the two-side…							The unpaired mean difference between -55 mV and -50 mV is 0.137 [95.0%CI -0.0433, 0.31]. The P value of the two-sided permutation t-test is 0.14. The unpaired mean difference between -55 mV and -45 mV is 0.203 [95.0%CI -0.0016, 0.405]. The P value of the two-sided permutation t-test is 0.0554. The unpaired mean difference between -55 mV and -40 mV is 0.301 [95.0%CI 0.0407, 0.551]. The P value of …
		The effect sizes and CIs are reported above as: effect size [CI width lower bound; upper bound]							The effect sizes and CIs are reported above as: effect size [CI width lower bound; upper bound]

## Sheet: Fig.7
Fig.7A: 9-phenanthrol on firing (rate histogram) in SCN neuron							Fig.7C: the effect of 9-phenanthrol on spike firing in SCN neurons
time (ms)	10 s average							Recording file ID	control	9-pt
0	2.99974							218180002.abf	1.45	0.83
0.16745	3.51486							218180003.abf	2.65	1.72
0.33002	3.11415							218180004.abf	4.13	2.56
0.503367	2.94715							218180005.abf	3.9	2.17
0.663275	2.9045							218240000.abf	1.21	0.67
0.834483	2.66893							218240004.abf	0.69	0.07
0.997633	2.52259							218240005.abf	2.34	1.63
1.16364	2.59173							218240007.abf	4.13	3.37
1.33265	2.86505							From 3 mice
1.49807	2.76991
1.6678	2.81461
1.83378	2.24064
2.00238	3.20009
2.16564	1.64439
2.33422	2.06676
2.50868	1.83833
2.66574	1.9757
2.83405	2.26068
2.99919	1.9646
3.16745	2.0888
3.33811	1.8114
3.49687	1.48917
3.66203	1.57669
3.83962	1.77067
4.00437	1.74374
4.1736	1.58103
4.34161	1.64527
4.50456	1.95713
4.67051	1.84458
4.8378	1.64207
5.00215	2.05312
5.16933	1.88231
5.33002	1.79025
5.50089	1.74034
5.67178	1.66685
5.83488	1.52187
6.00973	1.45927
6.17271	1.63211
6.32223	1.9388						Suggested Figure Legend:
6.50462	1.93477
6.66398	1.67002						The paired mean difference between Control and 9-pt is shown in the above Gardner-Altman estimation plot. Both groups are plotted on the left axes as a slopegraph: each paired set of observations is connected by a line. The paired mean difference is plotted on a floating axes on the right as a bootstrap sampling distribution. The mean difference is depicted as a dot; the 95% confidence interval i…
6.83195	1.63588
7.00364	1.45436
7.17549	1.47203
7.34055	1.55899
7.50904	1.33068
7.67146	1.5426
7.84049	1.50805
8.00443	1.30606
8.16476	1.20108
8.33335	1.32313
8.51297	1.23268						Results:
8.66692	1.22728
8.83198	1.47494						The paired mean difference between Control and 9-pt is -0.935 [95.0%CI -1.32, -0.695].
9.00305	1.49931
9.1657	1.3076
9.33109	1.26595						The P value of the two-sided permutation t-test is 0.0096.
9.50133	1.4411
9.66788	1.41219						The effect sizes and CIs are reported above as: effect size [CI width lower bound; upper bound]
9.83318	1.55941
10.004	1.26989
10.1702	1.37323
10.2461	1.47204
